# Supplementary material for: A revision of the genus Doryodes Guenée, 1857, with descriptions of six new species (Lepidoptera, Erebidae, Catocalinae, Euclidiini)
Source: Zookeys. 2015 Oct 15;(527):3–30. doi: 10.3897/zookeys.527.6087 (PMC4668885; doi:10.3897/zookeys.527.6087)
Supplement: XML Treatment for Doryodes bistrialis [file zookeys.527.6087-treatment4.xml]

<!DOCTYPE tp:taxon-treatment
  PUBLIC "-//TaxonX//DTD Taxonomic Treatment Publishing DTD v0 20100105//EN" "tax-treatment-NSO.dtd">
<tp:taxon-treatment xmlns:tp="http://www.plazi.org/taxpub"><tp:treatment-meta><kwd-group><label>Taxon classification</label><kwd><named-content content-type="kingdom">Animalia</named-content></kwd><kwd><named-content content-type="order">Lepidoptera</named-content></kwd><kwd><named-content content-type="family">Erebidae</named-content></kwd></kwd-group><mixed-citation publication-type="journal"><person-group><name><surname>Lafontaine</surname><given-names>J. Donald</given-names></name><name><surname>Sullivan</surname><given-names>J. Bolling</given-names></name></person-group><article-title>A revision of the genus <italic><tp:taxon-name><tp:taxon-name-part taxon-name-part-type="genus">Doryodes</tp:taxon-name-part></tp:taxon-name></italic> Guenée, 1857, with descriptions of six new species (<tp:taxon-name><tp:taxon-name-part taxon-name-part-type="order">Lepidoptera</tp:taxon-name-part></tp:taxon-name>, <tp:taxon-name><tp:taxon-name-part taxon-name-part-type="family">Erebidae</tp:taxon-name-part></tp:taxon-name>, <tp:taxon-name><tp:taxon-name-part taxon-name-part-type="subfamily">Catocalinae</tp:taxon-name-part></tp:taxon-name>, <tp:taxon-name><tp:taxon-name-part taxon-name-part-type="tribe">Euclidiini</tp:taxon-name-part></tp:taxon-name>)</article-title><source>Zookeys</source><day>15</day><month>10</month><year>2015</year><volume>2015</volume><issue>527</issue><fpage>3</fpage><lpage>30</lpage><pub-id pub-id-type="doi">10.3897/zookeys.527.6087</pub-id></mixed-citation></tp:treatment-meta><tp:nomenclature><tp:taxon-name>
                            <tp:taxon-name-part taxon-name-part-type="genus">Doryodes</tp:taxon-name-part>
                            <tp:taxon-name-part taxon-name-part-type="species">bistrialis</tp:taxon-name-part>
                        </tp:taxon-name><tp:taxon-authority>(Geyer, 1832)</tp:taxon-authority><xref ref-type="fig" rid="F1">Figs 1–3</xref><xref ref-type="fig" rid="F5">, 33</xref><xref ref-type="fig" rid="F8">, 43</xref><tp:nomenclature-citation-list><tp:nomenclature-citation><tp:taxon-name><tp:taxon-name-part taxon-name-part-type="genus">Agriphila</tp:taxon-name-part> <tp:taxon-name-part taxon-name-part-type="species">bistrialis</tp:taxon-name-part></tp:taxon-name><comment> Geyer, 1832: 38; pl. 133, figs 775, 776.</comment></tp:nomenclature-citation><tp:nomenclature-citation><tp:taxon-name><tp:taxon-name-part taxon-name-part-type="genus">Ligia</tp:taxon-name-part> <tp:taxon-name-part taxon-name-part-type="species">acutaria</tp:taxon-name-part></tp:taxon-name><comment> Herrich-Schäffer, [1852]: 74; pl. 73, fig. 447.</comment></tp:nomenclature-citation></tp:nomenclature-citation-list></tp:nomenclature><tp:treatment-sec sec-type="type material"><title>Type material.</title><p><italic><tp:taxon-name><tp:taxon-name-part taxon-name-part-type="genus">Agriphila</tp:taxon-name-part> <tp:taxon-name-part taxon-name-part-type="species">bistrialis</tp:taxon-name-part></tp:taxon-name></italic>: type lost. Given the difficulty of identifying species of <italic><tp:taxon-name><tp:taxon-name-part taxon-name-part-type="genus">Doryodes</tp:taxon-name-part></tp:taxon-name></italic> from an illustration, and the lack of a type locality for <italic><tp:taxon-name><tp:taxon-name-part taxon-name-part-type="genus">Agriphila</tp:taxon-name-part> <tp:taxon-name-part taxon-name-part-type="species">bistrialis</tp:taxon-name-part></tp:taxon-name></italic>, we designate a neotype in order to preserve the long-standing identity of the inland species of <italic><tp:taxon-name><tp:taxon-name-part taxon-name-part-type="genus">Doryodes</tp:taxon-name-part></tp:taxon-name></italic>. <bold>Neotype</bold> ♂, USA, North Carolina, Carteret Co., Croatan National Forest, Sam Hatcher Road, 23 April 2006, J. Bolling Sullivan. <abbrev xmlns:xlink="http://www.w3.org/1999/xlink" xlink:title="Barcode of Life Data" xlink:type="simple">BOLD</abbrev> barcode Sample ID: 06-NCCC-932 [<named-content xmlns:xlink="http://www.w3.org/1999/xlink" content-type="dwc:institutional_code" xlink:type="simple">USNM</named-content>].</p><p><italic><tp:taxon-name><tp:taxon-name-part taxon-name-part-type="genus">Ligia</tp:taxon-name-part> <tp:taxon-name-part taxon-name-part-type="species">acutaria</tp:taxon-name-part></tp:taxon-name></italic> is nominally described from southern Russia, although already in 1852 Herrich-Schäffer suspected it was mislabeled. The type is lost, so to ensure that the current synonymy is maintained, we designate the neotype of <italic><tp:taxon-name><tp:taxon-name-part taxon-name-part-type="genus">Agriphila</tp:taxon-name-part> <tp:taxon-name-part taxon-name-part-type="species">bistrialis</tp:taxon-name-part></tp:taxon-name></italic> as <bold>Neotype</bold> of <italic><tp:taxon-name><tp:taxon-name-part taxon-name-part-type="genus">Ligia</tp:taxon-name-part> <tp:taxon-name-part taxon-name-part-type="species">acutaria</tp:taxon-name-part></tp:taxon-name></italic> also.</p></tp:treatment-sec><tp:treatment-sec sec-type="material"><title>Other material examined and distribution.</title><p>We have examined material from North Carolina east of the Piedmont, from most of Florida except for the Keys and Panhandle and a single male from a power cut near Grand Bay National Wildlife Refuge, Jackson County, Mississippi. Specimens from Florida, Mississippi and North Carolina are closely similar in appearance, genitalia and barcodes.</p></tp:treatment-sec><tp:treatment-sec sec-type="Diagnosis"><title>Diagnosis.</title><p>Superficially, adults usually can be identified by the narrower dark stripe on the forewing and their relatively small size (forewing length: ♂ 13.0–15.5 mm, ♀ 14.5–16.0 mm). Compared to <italic><tp:taxon-name><tp:taxon-name-part taxon-name-part-type="genus">Doryodes</tp:taxon-name-part> <tp:taxon-name-part taxon-name-part-type="species">spadaria</tp:taxon-name-part></tp:taxon-name></italic> the medial longitudinal stripe on the forewing of <italic><tp:taxon-name><tp:taxon-name-part taxon-name-part-type="genus">Doryodes</tp:taxon-name-part> <tp:taxon-name-part taxon-name-part-type="species">bistrialis</tp:taxon-name-part></tp:taxon-name></italic> is much narrower and the hindwings are whitish not buff through June emergences. Later in the year, <italic><tp:taxon-name><tp:taxon-name-part taxon-name-part-type="genus">Doryodes</tp:taxon-name-part> <tp:taxon-name-part taxon-name-part-type="species">spadaria</tp:taxon-name-part></tp:taxon-name></italic> hindwings become more whitish, so wing length and the width of the longitudinal line must be relied upon to distinguish the species, or genital characters must be examined for positive identification. Females of <italic><tp:taxon-name><tp:taxon-name-part taxon-name-part-type="genus">Doryodes</tp:taxon-name-part> <tp:taxon-name-part taxon-name-part-type="species">bistrialis</tp:taxon-name-part></tp:taxon-name></italic> do not overlap those of <italic><tp:taxon-name><tp:taxon-name-part taxon-name-part-type="genus">Doryodes</tp:taxon-name-part> <tp:taxon-name-part taxon-name-part-type="species">spadaria</tp:taxon-name-part></tp:taxon-name></italic> in size, females of <italic><tp:taxon-name><tp:taxon-name-part taxon-name-part-type="genus">Doryodes</tp:taxon-name-part> <tp:taxon-name-part taxon-name-part-type="species">spadaria</tp:taxon-name-part></tp:taxon-name></italic> having a forewing length of 18.0–21.0 mm. The male vesica is also diagnostic in <italic><tp:taxon-name><tp:taxon-name-part taxon-name-part-type="genus">Doryodes</tp:taxon-name-part> <tp:taxon-name-part taxon-name-part-type="species">bistrialis</tp:taxon-name-part></tp:taxon-name></italic> in that there is a line of smaller cornuti extending along the trunk usually in three patches, whereas in <italic><tp:taxon-name><tp:taxon-name-part taxon-name-part-type="genus">Doryodes</tp:taxon-name-part> <tp:taxon-name-part taxon-name-part-type="species">spadaria</tp:taxon-name-part></tp:taxon-name></italic> there are two side-by-side cornuti on the basal trunk of the vesica. In <italic><tp:taxon-name><tp:taxon-name-part taxon-name-part-type="genus">Doryodes</tp:taxon-name-part> <tp:taxon-name-part taxon-name-part-type="species">bistrialis</tp:taxon-name-part></tp:taxon-name></italic>, diverticulum 1 is 2–3 × as long as wide and has a deeply-serrated rooster-comb-like cornutus at the apex; <italic><tp:taxon-name><tp:taxon-name-part taxon-name-part-type="genus">Doryodes</tp:taxon-name-part> <tp:taxon-name-part taxon-name-part-type="species">spadaria</tp:taxon-name-part></tp:taxon-name></italic> has no diverticulum in this position and the cornuti in the vesica are triangular, sometimes minutely serrated on one side. <italic><tp:taxon-name><tp:taxon-name-part taxon-name-part-type="genus">Doryodes</tp:taxon-name-part> <tp:taxon-name-part taxon-name-part-type="species">bistrialis</tp:taxon-name-part></tp:taxon-name></italic> can be distinguished from <italic><tp:taxon-name><tp:taxon-name-part taxon-name-part-type="genus">Doryodes</tp:taxon-name-part> <tp:taxon-name-part taxon-name-part-type="species">fusselli</tp:taxon-name-part></tp:taxon-name></italic> by the shape of diverticulum 1, which is rounded in <italic><tp:taxon-name><tp:taxon-name-part taxon-name-part-type="genus">Doryodes</tp:taxon-name-part> <tp:taxon-name-part taxon-name-part-type="species">fusselli</tp:taxon-name-part></tp:taxon-name></italic> and about as long as wide; also the apex of the vesica in <italic><tp:taxon-name><tp:taxon-name-part taxon-name-part-type="genus">Doryodes</tp:taxon-name-part> <tp:taxon-name-part taxon-name-part-type="species">bistrialis</tp:taxon-name-part></tp:taxon-name></italic> is symmetrical with a triangular cornutus on a pouch on each side (diverticula 4 and 5). <italic><tp:taxon-name><tp:taxon-name-part taxon-name-part-type="genus">Doryodes</tp:taxon-name-part> <tp:taxon-name-part taxon-name-part-type="species">bistrialis</tp:taxon-name-part></tp:taxon-name></italic> can be distinguished from <italic><tp:taxon-name><tp:taxon-name-part taxon-name-part-type="genus">Doryodes</tp:taxon-name-part> <tp:taxon-name-part taxon-name-part-type="species">reineckei</tp:taxon-name-part></tp:taxon-name></italic> and <italic><tp:taxon-name><tp:taxon-name-part taxon-name-part-type="genus">Doryodes</tp:taxon-name-part> <tp:taxon-name-part taxon-name-part-type="species">latistriga</tp:taxon-name-part></tp:taxon-name></italic> by the wing pattern and by size and from <italic><tp:taxon-name><tp:taxon-name-part taxon-name-part-type="genus">Doryodes</tp:taxon-name-part> <tp:taxon-name-part taxon-name-part-type="species">broui</tp:taxon-name-part></tp:taxon-name></italic> by the characters of the vesica. Along the Gulf Coast <italic><tp:taxon-name><tp:taxon-name-part taxon-name-part-type="genus">Doryodes</tp:taxon-name-part> <tp:taxon-name-part taxon-name-part-type="species">bistrialis</tp:taxon-name-part></tp:taxon-name></italic> could be confused with <italic><tp:taxon-name><tp:taxon-name-part taxon-name-part-type="genus">Doryodes</tp:taxon-name-part> <tp:taxon-name-part taxon-name-part-type="species">broui</tp:taxon-name-part></tp:taxon-name></italic> and <italic><tp:taxon-name><tp:taxon-name-part taxon-name-part-type="genus">Doryodes</tp:taxon-name-part> <tp:taxon-name-part taxon-name-part-type="species">tenuistriga</tp:taxon-name-part></tp:taxon-name></italic>, but characters of the vesica (<italic><tp:taxon-name><tp:taxon-name-part taxon-name-part-type="genus">Doryodes</tp:taxon-name-part> <tp:taxon-name-part taxon-name-part-type="species">broui</tp:taxon-name-part></tp:taxon-name></italic>, Fig. <xref ref-type="fig" rid="F7">40</xref> and <italic><tp:taxon-name><tp:taxon-name-part taxon-name-part-type="genus">Doryodes</tp:taxon-name-part> <tp:taxon-name-part taxon-name-part-type="species">tenuistriga</tp:taxon-name-part></tp:taxon-name></italic>, Fig. <xref ref-type="fig" rid="F7">42</xref>, versus <italic><tp:taxon-name><tp:taxon-name-part taxon-name-part-type="genus">Doryodes</tp:taxon-name-part> <tp:taxon-name-part taxon-name-part-type="species">bistrialis</tp:taxon-name-part></tp:taxon-name></italic>, Fig. <xref ref-type="fig" rid="F5">33</xref>) readily distinguish these three species and <italic><tp:taxon-name><tp:taxon-name-part taxon-name-part-type="genus">Doryodes</tp:taxon-name-part> <tp:taxon-name-part taxon-name-part-type="species">bistrialis</tp:taxon-name-part></tp:taxon-name></italic> occurs farther inland. The female genitalia of <italic><tp:taxon-name><tp:taxon-name-part taxon-name-part-type="genus">Doryodes</tp:taxon-name-part> <tp:taxon-name-part taxon-name-part-type="species">bistrialis</tp:taxon-name-part></tp:taxon-name></italic> are elongated with a more compact, less differentiated, appendix bursae than in <italic><tp:taxon-name><tp:taxon-name-part taxon-name-part-type="genus">Doryodes</tp:taxon-name-part> <tp:taxon-name-part taxon-name-part-type="species">spadaria</tp:taxon-name-part></tp:taxon-name></italic>.</p></tp:treatment-sec><tp:treatment-sec sec-type="Distribution and biology"><title>Distribution and biology.</title><p><italic><tp:taxon-name><tp:taxon-name-part taxon-name-part-type="genus">Doryodes</tp:taxon-name-part> <tp:taxon-name-part taxon-name-part-type="species">bistrialis</tp:taxon-name-part></tp:taxon-name></italic>, unlike all other species in the genus, occurs mainly inland away from coastal salt marshes. It occurs in pine savannas where wiregrass (<italic><tp:taxon-name><tp:taxon-name-part taxon-name-part-type="genus">Aristida</tp:taxon-name-part> <tp:taxon-name-part taxon-name-part-type="species">stricta</tp:taxon-name-part></tp:taxon-name></italic>), the presumed food plant, is abundant. It has only been recorded in North Carolina, Mississippi and Florida, and it follows the distribution of the presumed foodplant, <italic><tp:taxon-name><tp:taxon-name-part taxon-name-part-type="genus">Aristida</tp:taxon-name-part> <tp:taxon-name-part taxon-name-part-type="species">stricta</tp:taxon-name-part></tp:taxon-name></italic>. The species is on the wing from April through October in North Carolina, and throughout the year in Florida. The species appears to be associated with wiregrass, but we were unable to successfully rear it on cut grasses. Eggs should be placed on potted <italic><tp:taxon-name><tp:taxon-name-part taxon-name-part-type="genus">Aristida</tp:taxon-name-part></tp:taxon-name></italic> and larvae monitored to determine their preference for the grass or detritus in the base of the grass clump. In North Carolina the savannas are usually a half mile or more inland from coastal marshes and extend westward into the Sandhills adjacent to the piedmont. It is possible that the salt marsh species and the wiregrass species could occur in the same or very close areas where coastal marshes penetrate inland but we did not find such areas.</p></tp:treatment-sec><tp:treatment-sec><!--Section generated to contain objects referenced in tp:taxon-treatment.--><fig id="F1" position="float" orientation="portrait"><label>Figures 1–8.</label><caption><p><italic><tp:taxon-name><tp:taxon-name-part taxon-name-part-type="genus">Doryodes</tp:taxon-name-part></tp:taxon-name></italic> adults. <bold>1</bold> <italic><tp:taxon-name><tp:taxon-name-part taxon-name-part-type="genus">Doryodes</tp:taxon-name-part> <tp:taxon-name-part taxon-name-part-type="species">bistrialis</tp:taxon-name-part></tp:taxon-name></italic> ♂, USA, Florida, Marion Co., Ocala Nat’l Forest FR-88 <bold>2</bold> <italic><tp:taxon-name><tp:taxon-name-part taxon-name-part-type="genus">Doryodes</tp:taxon-name-part> <tp:taxon-name-part taxon-name-part-type="species">bistrialis</tp:taxon-name-part></tp:taxon-name></italic> ♂, USA, North Carolina, Pender Co., Holly Shelter Game Land <bold>3</bold> <italic><tp:taxon-name><tp:taxon-name-part taxon-name-part-type="genus">Doryodes</tp:taxon-name-part> <tp:taxon-name-part taxon-name-part-type="species">bistrialis</tp:taxon-name-part></tp:taxon-name></italic> ♀, USA, North Carolina, Pender Co., Holly Shelter Game Land <bold>4</bold> <italic><tp:taxon-name><tp:taxon-name-part taxon-name-part-type="genus">Doryodes</tp:taxon-name-part> <tp:taxon-name-part taxon-name-part-type="species">desoto</tp:taxon-name-part></tp:taxon-name></italic> holotype ♂, USA, Florida, Pinellas Co., Ft Desoto Park nr St. Petersburg <bold>5</bold> <italic><tp:taxon-name><tp:taxon-name-part taxon-name-part-type="genus">Doryodes</tp:taxon-name-part> <tp:taxon-name-part taxon-name-part-type="species">okaloosa</tp:taxon-name-part></tp:taxon-name></italic> holotype ♂, USA, Florida, Okaloosa Co., Shalimar <bold>6</bold> <italic><tp:taxon-name><tp:taxon-name-part taxon-name-part-type="genus">Doryodes</tp:taxon-name-part> <tp:taxon-name-part taxon-name-part-type="species">spadaria</tp:taxon-name-part></tp:taxon-name></italic> ♂, USA, North Carolina, Onslow Co., Camp Lejeune, Corn Landing <bold>7</bold> <italic><tp:taxon-name><tp:taxon-name-part taxon-name-part-type="genus">Doryodes</tp:taxon-name-part> <tp:taxon-name-part taxon-name-part-type="species">spadaria</tp:taxon-name-part></tp:taxon-name></italic> ♂, USA, South Carolina, Charleston Co., The Wedge Plantation, 7 mi N McClellanville <bold>8</bold> <italic><tp:taxon-name><tp:taxon-name-part taxon-name-part-type="genus">Doryodes</tp:taxon-name-part> <tp:taxon-name-part taxon-name-part-type="species">spadaria</tp:taxon-name-part></tp:taxon-name></italic> ♀, USA, South Carolina, Charleston Co., The Wedge Plantation, 7 mi N McClellanville.</p></caption><graphic xmlns:xlink="http://www.w3.org/1999/xlink" xlink:href="zookeys-527-003-g001.jpg" position="float" orientation="portrait" xlink:type="simple" id="oo_60251.jpg"/></fig><fig id="F5" position="float" orientation="portrait"><label>Figures 33–36.</label><caption><p><italic><tp:taxon-name><tp:taxon-name-part taxon-name-part-type="genus">Doryodes</tp:taxon-name-part></tp:taxon-name></italic> male genitalia (vesica from left lateral view). <bold>33</bold> <italic><tp:taxon-name><tp:taxon-name-part taxon-name-part-type="genus">Doryodes</tp:taxon-name-part> <tp:taxon-name-part taxon-name-part-type="species">bistrialis</tp:taxon-name-part></tp:taxon-name></italic>, Florida, Stemper, <named-content xmlns:xlink="http://www.w3.org/1999/xlink" content-type="dwc:institutional_code" xlink:type="simple">CNC</named-content> slide 16409 <bold>34</bold> <italic><tp:taxon-name><tp:taxon-name-part taxon-name-part-type="genus">Doryodes</tp:taxon-name-part> <tp:taxon-name-part taxon-name-part-type="species">desoto</tp:taxon-name-part></tp:taxon-name></italic> holotype, <named-content xmlns:xlink="http://www.w3.org/1999/xlink" content-type="dwc:institutional_code" xlink:type="simple">CNC</named-content> slide 16050 <bold>35</bold> <italic><tp:taxon-name><tp:taxon-name-part taxon-name-part-type="genus">Doryodes</tp:taxon-name-part> <tp:taxon-name-part taxon-name-part-type="species">okaloosa</tp:taxon-name-part></tp:taxon-name></italic> holotype, JBS slide <named-content xmlns:xlink="http://www.w3.org/1999/xlink" content-type="dwc:institutional_code" xlink:type="simple">FLMNH</named-content>-MGCL 02951 <bold>36</bold> <italic><tp:taxon-name><tp:taxon-name-part taxon-name-part-type="genus">Doryodes</tp:taxon-name-part> <tp:taxon-name-part taxon-name-part-type="species">fusselli</tp:taxon-name-part></tp:taxon-name></italic> paratype, <named-content xmlns:xlink="http://www.w3.org/1999/xlink" content-type="dwc:institutional_code" xlink:type="simple">CNC</named-content> slide 16418.</p></caption><graphic xmlns:xlink="http://www.w3.org/1999/xlink" xlink:href="zookeys-527-003-g005.jpg" position="float" orientation="portrait" xlink:type="simple" id="oo_60255.jpg"/></fig><fig id="F8" position="float" orientation="portrait"><label>Figures 43–49.</label><caption><p><italic><tp:taxon-name><tp:taxon-name-part taxon-name-part-type="genus">Doryodes</tp:taxon-name-part></tp:taxon-name></italic> female genitalia <bold>43</bold> <italic><tp:taxon-name><tp:taxon-name-part taxon-name-part-type="genus">Doryodes</tp:taxon-name-part> <tp:taxon-name-part taxon-name-part-type="species">bistrialis</tp:taxon-name-part></tp:taxon-name></italic>, <named-content xmlns:xlink="http://www.w3.org/1999/xlink" content-type="dwc:institutional_code" xlink:type="simple">CNC</named-content> slide 16046 <bold>44</bold> <italic><tp:taxon-name><tp:taxon-name-part taxon-name-part-type="genus">Doryodes</tp:taxon-name-part> <tp:taxon-name-part taxon-name-part-type="species">spadaria</tp:taxon-name-part></tp:taxon-name></italic>, <named-content xmlns:xlink="http://www.w3.org/1999/xlink" content-type="dwc:institutional_code" xlink:type="simple">CNC</named-content> slide 16047 <bold>45</bold> <italic><tp:taxon-name><tp:taxon-name-part taxon-name-part-type="genus">Doryodes</tp:taxon-name-part> <tp:taxon-name-part taxon-name-part-type="species">fusselli</tp:taxon-name-part></tp:taxon-name></italic>, JBS-6645 <bold>46</bold> <italic><tp:taxon-name><tp:taxon-name-part taxon-name-part-type="genus">Doryodes</tp:taxon-name-part> <tp:taxon-name-part taxon-name-part-type="species">latistriga</tp:taxon-name-part></tp:taxon-name></italic> paratype, <named-content xmlns:xlink="http://www.w3.org/1999/xlink" content-type="dwc:institutional_code" xlink:type="simple">CNC</named-content> slide 16439 <bold>47</bold> <italic><tp:taxon-name><tp:taxon-name-part taxon-name-part-type="genus">Doryodes</tp:taxon-name-part> <tp:taxon-name-part taxon-name-part-type="species">broui</tp:taxon-name-part></tp:taxon-name></italic> paratype, <named-content xmlns:xlink="http://www.w3.org/1999/xlink" content-type="dwc:institutional_code" xlink:type="simple">CNC</named-content> slide 16057 <bold>48</bold> <italic><tp:taxon-name><tp:taxon-name-part taxon-name-part-type="genus">Doryodes</tp:taxon-name-part> <tp:taxon-name-part taxon-name-part-type="species">reineckei</tp:taxon-name-part></tp:taxon-name></italic> paratype, <named-content xmlns:xlink="http://www.w3.org/1999/xlink" content-type="dwc:institutional_code" xlink:type="simple">CNC</named-content> slide 16056 <bold>49</bold> <italic><tp:taxon-name><tp:taxon-name-part taxon-name-part-type="genus">Doryodes</tp:taxon-name-part> <tp:taxon-name-part taxon-name-part-type="species">tenuistriga</tp:taxon-name-part></tp:taxon-name></italic>, <named-content xmlns:xlink="http://www.w3.org/1999/xlink" content-type="dwc:institutional_code" xlink:type="simple">CNC</named-content> slide 16798.</p></caption><graphic xmlns:xlink="http://www.w3.org/1999/xlink" xlink:href="zookeys-527-003-g008.jpg" position="float" orientation="portrait" xlink:type="simple" id="oo_60258.jpg"/></fig><fig id="F7" position="float" orientation="portrait"><label>Figures 39–42.</label><caption><p><italic><tp:taxon-name><tp:taxon-name-part taxon-name-part-type="genus">Doryodes</tp:taxon-name-part></tp:taxon-name></italic> male genitalia (vesica from left lateral view). <bold>39</bold> <italic><tp:taxon-name><tp:taxon-name-part taxon-name-part-type="genus">Doryodes</tp:taxon-name-part> <tp:taxon-name-part taxon-name-part-type="species">latistriga</tp:taxon-name-part></tp:taxon-name></italic> paratype, <named-content xmlns:xlink="http://www.w3.org/1999/xlink" content-type="dwc:institutional_code" xlink:type="simple">CNC</named-content> slide 16049 <bold>40</bold> <italic><tp:taxon-name><tp:taxon-name-part taxon-name-part-type="genus">Doryodes</tp:taxon-name-part> <tp:taxon-name-part taxon-name-part-type="species">broui</tp:taxon-name-part></tp:taxon-name></italic> holotype, <named-content xmlns:xlink="http://www.w3.org/1999/xlink" content-type="dwc:institutional_code" xlink:type="simple">CNC</named-content> slide 16053 <bold>41</bold> <italic><tp:taxon-name><tp:taxon-name-part taxon-name-part-type="genus">Doryodes</tp:taxon-name-part> <tp:taxon-name-part taxon-name-part-type="species">reineckei</tp:taxon-name-part></tp:taxon-name></italic> paratype, <named-content xmlns:xlink="http://www.w3.org/1999/xlink" content-type="dwc:institutional_code" xlink:type="simple">CNC</named-content> slide 16414 <bold>42</bold> <italic><tp:taxon-name><tp:taxon-name-part taxon-name-part-type="genus">Doryodes</tp:taxon-name-part> <tp:taxon-name-part taxon-name-part-type="species">tenuistriga</tp:taxon-name-part></tp:taxon-name></italic>, <named-content xmlns:xlink="http://www.w3.org/1999/xlink" content-type="dwc:institutional_code" xlink:type="simple">CNC</named-content> slide 16055.</p></caption><graphic xmlns:xlink="http://www.w3.org/1999/xlink" xlink:href="zookeys-527-003-g007.jpg" position="float" orientation="portrait" xlink:type="simple" id="oo_60257.jpg"/></fig></tp:treatment-sec></tp:taxon-treatment>
