# Supplementary material for: A revision of the genus Doryodes Guenée, 1857, with descriptions of six new species (Lepidoptera, Erebidae, Catocalinae, Euclidiini)
Source: Zookeys. 2015 Oct 15;(527):3–30. doi: 10.3897/zookeys.527.6087 (PMC4668885; doi:10.3897/zookeys.527.6087)
Supplement: XML Treatment for Doryodes desoto [file zookeys.527.6087-treatment5.xml]

<!DOCTYPE tp:taxon-treatment
  PUBLIC "-//TaxonX//DTD Taxonomic Treatment Publishing DTD v0 20100105//EN" "tax-treatment-NSO.dtd">
<tp:taxon-treatment xmlns:tp="http://www.plazi.org/taxpub"><tp:treatment-meta><kwd-group><label>Taxon classification</label><kwd><named-content content-type="kingdom">Animalia</named-content></kwd><kwd><named-content content-type="order">Lepidoptera</named-content></kwd><kwd><named-content content-type="family">Erebidae</named-content></kwd></kwd-group><mixed-citation publication-type="journal"><person-group><name><surname>Lafontaine</surname><given-names>J. Donald</given-names></name><name><surname>Sullivan</surname><given-names>J. Bolling</given-names></name></person-group><article-title>A revision of the genus <italic><tp:taxon-name><tp:taxon-name-part taxon-name-part-type="genus">Doryodes</tp:taxon-name-part></tp:taxon-name></italic> Guenée, 1857, with descriptions of six new species (<tp:taxon-name><tp:taxon-name-part taxon-name-part-type="order">Lepidoptera</tp:taxon-name-part></tp:taxon-name>, <tp:taxon-name><tp:taxon-name-part taxon-name-part-type="family">Erebidae</tp:taxon-name-part></tp:taxon-name>, <tp:taxon-name><tp:taxon-name-part taxon-name-part-type="subfamily">Catocalinae</tp:taxon-name-part></tp:taxon-name>, <tp:taxon-name><tp:taxon-name-part taxon-name-part-type="tribe">Euclidiini</tp:taxon-name-part></tp:taxon-name>)</article-title><source>Zookeys</source><day>15</day><month>10</month><year>2015</year><volume>2015</volume><issue>527</issue><fpage>3</fpage><lpage>30</lpage><pub-id pub-id-type="doi">10.3897/zookeys.527.6087</pub-id></mixed-citation></tp:treatment-meta><tp:nomenclature><tp:taxon-name>
                            <tp:taxon-name-part taxon-name-part-type="genus">Doryodes</tp:taxon-name-part>
                            <tp:taxon-name-part taxon-name-part-type="species">desoto</tp:taxon-name-part>
                            <object-id xmlns:xlink="http://www.w3.org/1999/xlink" content-type="zoobank" xlink:type="simple">http://zoobank.org/16419019-B413-405D-99A9-8717D8C12BF1</object-id>
                        </tp:taxon-name><tp:taxon-authority>Lafontaine &amp; Sullivan</tp:taxon-authority><tp:taxon-status xmlns:xlink="http://www.w3.org/1999/xlink" xlink:type="simple">sp. n.</tp:taxon-status><xref ref-type="fig" rid="F1">Figs 4</xref><xref ref-type="fig" rid="F5">, 34</xref><!--PageBreak--><!--PageBreak--></tp:nomenclature><tp:treatment-sec sec-type="type material"><title>Type material.</title><p><bold>Holotype</bold> ♂. <bold>Florida</bold>, Pinellas Co., Ft. Desoto Park nr St. Petersburg, 4 Jan. 1968, J. D. Lafontaine. <named-content xmlns:xlink="http://www.w3.org/1999/xlink" content-type="dwc:institutional_code" xlink:type="simple">CNC</named-content>. <bold>Paratypes</bold>: 2 ♂. <bold>Florida</bold>. Gulf Co., Rd. to Cape San Blas, nr Port St Joe, <named-content xmlns:xlink="http://www.w3.org/1999/xlink" content-type="dwc:verbatimCoordinates" xlink:type="simple">29.8°N, 85.3°W</named-content>, 31 July 1998, Jeff Slotten, genitalia slide <named-content xmlns:xlink="http://www.w3.org/1999/xlink" content-type="dwc:institutional_code" xlink:type="simple">FLMNH</named-content>-MGCL 02944 (1 ♂). Florida, Sarasota Co., Siesta Key, 3 Feb. 1952, C.P. Kimball, genitalia slide <named-content xmlns:xlink="http://www.w3.org/1999/xlink" content-type="dwc:institutional_code" xlink:type="simple">FLMNH</named-content>-MGCL 02948 (1 ♂). <named-content xmlns:xlink="http://www.w3.org/1999/xlink" content-type="dwc:institutional_code" xlink:type="simple">FSCA</named-content>.</p></tp:treatment-sec><tp:treatment-sec sec-type="Etymology"><title>Etymology.</title><p>This species is named after Ft. De Soto Park, Florida.</p></tp:treatment-sec><tp:treatment-sec sec-type="Diagnosis"><title>Diagnosis.</title><p>This species is superficially indistinguishable from <italic><tp:taxon-name><tp:taxon-name-part taxon-name-part-type="genus">Doryodes</tp:taxon-name-part> <tp:taxon-name-part taxon-name-part-type="species">spadaria</tp:taxon-name-part></tp:taxon-name></italic>, <italic><tp:taxon-name><tp:taxon-name-part taxon-name-part-type="genus">Doryodes</tp:taxon-name-part> <tp:taxon-name-part taxon-name-part-type="species">fusselli</tp:taxon-name-part></tp:taxon-name></italic>, and <italic><tp:taxon-name><tp:taxon-name-part taxon-name-part-type="genus">Doryodes</tp:taxon-name-part> <tp:taxon-name-part taxon-name-part-type="species">broui</tp:taxon-name-part></tp:taxon-name></italic>, although its range on the Gulf Coast of Florida is north and west of the range of <italic><tp:taxon-name><tp:taxon-name-part taxon-name-part-type="genus">Doryodes</tp:taxon-name-part> <tp:taxon-name-part taxon-name-part-type="species">spadaria</tp:taxon-name-part></tp:taxon-name></italic> and <italic><tp:taxon-name><tp:taxon-name-part taxon-name-part-type="genus">Doryodes</tp:taxon-name-part> <tp:taxon-name-part taxon-name-part-type="species">fusselli</tp:taxon-name-part></tp:taxon-name></italic>, and east of the range of <italic><tp:taxon-name><tp:taxon-name-part taxon-name-part-type="genus">Doryodes</tp:taxon-name-part> <tp:taxon-name-part taxon-name-part-type="species">broui</tp:taxon-name-part></tp:taxon-name></italic>. Forewing length is 16 mm, on the small size for <italic><tp:taxon-name><tp:taxon-name-part taxon-name-part-type="genus">Doryodes</tp:taxon-name-part> <tp:taxon-name-part taxon-name-part-type="species">spadaria</tp:taxon-name-part></tp:taxon-name></italic>, but within the normal range of the other similar species. The species can be definitively identified only by the male vesica, particularly by the long, narrow diverticulum 1, which is about 4–5 × as long as its basal width and with an apical, deeply serrated rooster-comb-like cornutus; diverticulum 2 is on the left side of the vesica, not posterior as in <italic><tp:taxon-name><tp:taxon-name-part taxon-name-part-type="genus">Doryodes</tp:taxon-name-part> <tp:taxon-name-part taxon-name-part-type="species">bistrialis</tp:taxon-name-part></tp:taxon-name></italic>; diverticulum 4 is preapical on the right, without a cornutus, and diverticulum 5 forms a projecting lobe with a cone-shaped diverticulum on its left side.</p></tp:treatment-sec><tp:treatment-sec sec-type="Description"><title>Description.</title><p>External structural characters as described for genus. Forewing length 16 mm; forewing whitish buff with slightly darker-buff and pale-gray streaks; a prominent blackish-brown stripe along the middle of wing, curving upward and tapered at about ¾ from base; stripe narrower than for <italic><tp:taxon-name><tp:taxon-name-part taxon-name-part-type="genus">Doryodes</tp:taxon-name-part> <tp:taxon-name-part taxon-name-part-type="species">spadaria</tp:taxon-name-part></tp:taxon-name></italic> and <italic><tp:taxon-name><tp:taxon-name-part taxon-name-part-type="genus">Doryodes</tp:taxon-name-part> <tp:taxon-name-part taxon-name-part-type="species">okaloosa</tp:taxon-name-part></tp:taxon-name></italic>, but wider than for <italic><tp:taxon-name><tp:taxon-name-part taxon-name-part-type="genus">Doryodes</tp:taxon-name-part> <tp:taxon-name-part taxon-name-part-type="species">bistrialis</tp:taxon-name-part></tp:taxon-name></italic>; stripe bordered by narrow white line above extending to ¾ from base, and with similar white line below stripe extending from above forewing <!--PageBreak-->tornus almost to wing apex. Hind wing white with very faint buffy tone. Male genitalia mainly as described for genus. Dorsal heavily-sclerotized margin of valve extending beyond middle membranous part, then tapered abruptly into a sharp spine; ventral sclerotized margin of valve not evenly tapered, but widens slightly preapically then tapered to blunt point free from inner membranous part of valve. Aedeagus cylindrical, 8–9 × as long as mesial width. Vesica with swollen area distal to end of aedeagus, 0.4–0.5 × as long as aedeagus and about 2 × as long as wide, with two spinule-covered sclerotized plates, these partially or completely divided into as many as four plates each with less spinules; diverticulum 1 finger-like, 4.5–5.5 × as long as mesial width, with apical serrated cornutus; diverticulum 2 rounded, on left side at base of diverticulum 1, with shark-fin-like cornutus; diverticulum 3 quadrate, on right side and without a cornutus; diverticulum 4 preapical, on right side without a cornutus; diverticulum 5 forming a bulbous apical lobe with a rounded spine-tipped cornutus on left side.</p></tp:treatment-sec><tp:treatment-sec sec-type="Distribution and biology"><title>Distribution and biology.</title><p>This species is known only from three male specimens, all from the Gulf Coast of Florida between Sarasota County and Gulf County. Collecting dates are in January, February, and July. Nothing is known of its biology except it is associated with coastal salt marshes.</p></tp:treatment-sec><tp:treatment-sec><!--Section generated to contain objects referenced in tp:taxon-treatment.--><fig id="F1" position="float" orientation="portrait"><label>Figures 1–8.</label><caption><p><italic><tp:taxon-name><tp:taxon-name-part taxon-name-part-type="genus">Doryodes</tp:taxon-name-part></tp:taxon-name></italic> adults. <bold>1</bold> <italic><tp:taxon-name><tp:taxon-name-part taxon-name-part-type="genus">Doryodes</tp:taxon-name-part> <tp:taxon-name-part taxon-name-part-type="species">bistrialis</tp:taxon-name-part></tp:taxon-name></italic> ♂, USA, Florida, Marion Co., Ocala Nat’l Forest FR-88 <bold>2</bold> <italic><tp:taxon-name><tp:taxon-name-part taxon-name-part-type="genus">Doryodes</tp:taxon-name-part> <tp:taxon-name-part taxon-name-part-type="species">bistrialis</tp:taxon-name-part></tp:taxon-name></italic> ♂, USA, North Carolina, Pender Co., Holly Shelter Game Land <bold>3</bold> <italic><tp:taxon-name><tp:taxon-name-part taxon-name-part-type="genus">Doryodes</tp:taxon-name-part> <tp:taxon-name-part taxon-name-part-type="species">bistrialis</tp:taxon-name-part></tp:taxon-name></italic> ♀, USA, North Carolina, Pender Co., Holly Shelter Game Land <bold>4</bold> <italic><tp:taxon-name><tp:taxon-name-part taxon-name-part-type="genus">Doryodes</tp:taxon-name-part> <tp:taxon-name-part taxon-name-part-type="species">desoto</tp:taxon-name-part></tp:taxon-name></italic> holotype ♂, USA, Florida, Pinellas Co., Ft Desoto Park nr St. Petersburg <bold>5</bold> <italic><tp:taxon-name><tp:taxon-name-part taxon-name-part-type="genus">Doryodes</tp:taxon-name-part> <tp:taxon-name-part taxon-name-part-type="species">okaloosa</tp:taxon-name-part></tp:taxon-name></italic> holotype ♂, USA, Florida, Okaloosa Co., Shalimar <bold>6</bold> <italic><tp:taxon-name><tp:taxon-name-part taxon-name-part-type="genus">Doryodes</tp:taxon-name-part> <tp:taxon-name-part taxon-name-part-type="species">spadaria</tp:taxon-name-part></tp:taxon-name></italic> ♂, USA, North Carolina, Onslow Co., Camp Lejeune, Corn Landing <bold>7</bold> <italic><tp:taxon-name><tp:taxon-name-part taxon-name-part-type="genus">Doryodes</tp:taxon-name-part> <tp:taxon-name-part taxon-name-part-type="species">spadaria</tp:taxon-name-part></tp:taxon-name></italic> ♂, USA, South Carolina, Charleston Co., The Wedge Plantation, 7 mi N McClellanville <bold>8</bold> <italic><tp:taxon-name><tp:taxon-name-part taxon-name-part-type="genus">Doryodes</tp:taxon-name-part> <tp:taxon-name-part taxon-name-part-type="species">spadaria</tp:taxon-name-part></tp:taxon-name></italic> ♀, USA, South Carolina, Charleston Co., The Wedge Plantation, 7 mi N McClellanville.</p></caption><graphic xmlns:xlink="http://www.w3.org/1999/xlink" xlink:href="zookeys-527-003-g001.jpg" position="float" orientation="portrait" xlink:type="simple" id="oo_60251.jpg"/></fig><fig id="F5" position="float" orientation="portrait"><label>Figures 33–36.</label><caption><p><italic><tp:taxon-name><tp:taxon-name-part taxon-name-part-type="genus">Doryodes</tp:taxon-name-part></tp:taxon-name></italic> male genitalia (vesica from left lateral view). <bold>33</bold> <italic><tp:taxon-name><tp:taxon-name-part taxon-name-part-type="genus">Doryodes</tp:taxon-name-part> <tp:taxon-name-part taxon-name-part-type="species">bistrialis</tp:taxon-name-part></tp:taxon-name></italic>, Florida, Stemper, <named-content xmlns:xlink="http://www.w3.org/1999/xlink" content-type="dwc:institutional_code" xlink:type="simple">CNC</named-content> slide 16409 <bold>34</bold> <italic><tp:taxon-name><tp:taxon-name-part taxon-name-part-type="genus">Doryodes</tp:taxon-name-part> <tp:taxon-name-part taxon-name-part-type="species">desoto</tp:taxon-name-part></tp:taxon-name></italic> holotype, <named-content xmlns:xlink="http://www.w3.org/1999/xlink" content-type="dwc:institutional_code" xlink:type="simple">CNC</named-content> slide 16050 <bold>35</bold> <italic><tp:taxon-name><tp:taxon-name-part taxon-name-part-type="genus">Doryodes</tp:taxon-name-part> <tp:taxon-name-part taxon-name-part-type="species">okaloosa</tp:taxon-name-part></tp:taxon-name></italic> holotype, JBS slide <named-content xmlns:xlink="http://www.w3.org/1999/xlink" content-type="dwc:institutional_code" xlink:type="simple">FLMNH</named-content>-MGCL 02951 <bold>36</bold> <italic><tp:taxon-name><tp:taxon-name-part taxon-name-part-type="genus">Doryodes</tp:taxon-name-part> <tp:taxon-name-part taxon-name-part-type="species">fusselli</tp:taxon-name-part></tp:taxon-name></italic> paratype, <named-content xmlns:xlink="http://www.w3.org/1999/xlink" content-type="dwc:institutional_code" xlink:type="simple">CNC</named-content> slide 16418.</p></caption><graphic xmlns:xlink="http://www.w3.org/1999/xlink" xlink:href="zookeys-527-003-g005.jpg" position="float" orientation="portrait" xlink:type="simple" id="oo_60255.jpg"/></fig></tp:treatment-sec></tp:taxon-treatment>
