# Supplementary material for: A revision of the genus Doryodes Guenée, 1857, with descriptions of six new species (Lepidoptera, Erebidae, Catocalinae, Euclidiini)
Source: Zookeys. 2015 Oct 15;(527):3–30. doi: 10.3897/zookeys.527.6087 (PMC4668885; doi:10.3897/zookeys.527.6087)
Supplement: XML Treatment for Doryodes okaloosa [file zookeys.527.6087-treatment6.xml]

<!DOCTYPE tp:taxon-treatment
  PUBLIC "-//TaxonX//DTD Taxonomic Treatment Publishing DTD v0 20100105//EN" "tax-treatment-NSO.dtd">
<tp:taxon-treatment xmlns:tp="http://www.plazi.org/taxpub"><tp:treatment-meta><kwd-group><label>Taxon classification</label><kwd><named-content content-type="kingdom">Animalia</named-content></kwd><kwd><named-content content-type="order">Lepidoptera</named-content></kwd><kwd><named-content content-type="family">Erebidae</named-content></kwd></kwd-group><mixed-citation publication-type="journal"><person-group><name><surname>Lafontaine</surname><given-names>J. Donald</given-names></name><name><surname>Sullivan</surname><given-names>J. Bolling</given-names></name></person-group><article-title>A revision of the genus <italic><tp:taxon-name><tp:taxon-name-part taxon-name-part-type="genus">Doryodes</tp:taxon-name-part></tp:taxon-name></italic> Guenée, 1857, with descriptions of six new species (<tp:taxon-name><tp:taxon-name-part taxon-name-part-type="order">Lepidoptera</tp:taxon-name-part></tp:taxon-name>, <tp:taxon-name><tp:taxon-name-part taxon-name-part-type="family">Erebidae</tp:taxon-name-part></tp:taxon-name>, <tp:taxon-name><tp:taxon-name-part taxon-name-part-type="subfamily">Catocalinae</tp:taxon-name-part></tp:taxon-name>, <tp:taxon-name><tp:taxon-name-part taxon-name-part-type="tribe">Euclidiini</tp:taxon-name-part></tp:taxon-name>)</article-title><source>Zookeys</source><day>15</day><month>10</month><year>2015</year><volume>2015</volume><issue>527</issue><fpage>3</fpage><lpage>30</lpage><pub-id pub-id-type="doi">10.3897/zookeys.527.6087</pub-id></mixed-citation></tp:treatment-meta><tp:nomenclature><tp:taxon-name>
                            <tp:taxon-name-part taxon-name-part-type="genus">Doryodes</tp:taxon-name-part>
                            <tp:taxon-name-part taxon-name-part-type="species">okaloosa</tp:taxon-name-part>
                            <object-id xmlns:xlink="http://www.w3.org/1999/xlink" content-type="zoobank" xlink:type="simple">http://zoobank.org/1CA76187-9C9D-4972-865C-B0CBB4D6A6A6</object-id>
                        </tp:taxon-name><tp:taxon-authority>Sullivan &amp; Lafontaine</tp:taxon-authority><tp:taxon-status xmlns:xlink="http://www.w3.org/1999/xlink" xlink:type="simple">sp. n.</tp:taxon-status><xref ref-type="fig" rid="F1">Figs 5</xref><xref ref-type="fig" rid="F5">, 35</xref></tp:nomenclature><tp:treatment-sec sec-type="type material"><title>Type material.</title><p><bold>Holotype</bold> ♂, <bold>Florida</bold>, Okaloosa Co., Shalimar, black light trap, 3461, H. G. Hilton, genitalia slide <named-content xmlns:xlink="http://www.w3.org/1999/xlink" content-type="dwc:institutional_code" xlink:type="simple">FLMNH</named-content>-MGCL 02951. <named-content xmlns:xlink="http://www.w3.org/1999/xlink" content-type="dwc:institutional_code" xlink:type="simple">FSCA</named-content>.</p></tp:treatment-sec><tp:treatment-sec sec-type="Etymology"><title>Etymology.</title><p>The species name is in honor of the Okaloosa, a tribe of the Creek Nation and longtime inhabitants of the area.</p></tp:treatment-sec><tp:treatment-sec sec-type="Diagnosis"><title>Diagnosis.</title><p>This species probably occurs with <italic><tp:taxon-name><tp:taxon-name-part taxon-name-part-type="genus">Doryodes</tp:taxon-name-part> <tp:taxon-name-part taxon-name-part-type="species">desoto</tp:taxon-name-part></tp:taxon-name></italic> and <italic><tp:taxon-name><tp:taxon-name-part taxon-name-part-type="genus">Doryodes</tp:taxon-name-part> <tp:taxon-name-part taxon-name-part-type="species">reineckei</tp:taxon-name-part></tp:taxon-name></italic> in the salt marshes and tidal creeks throughout the coastal panhandle area of Florida. The species is slightly larger than <italic><tp:taxon-name><tp:taxon-name-part taxon-name-part-type="genus">Doryodes</tp:taxon-name-part> <tp:taxon-name-part taxon-name-part-type="species">bistrialis</tp:taxon-name-part></tp:taxon-name></italic>, which may occur nearby but inland. The washed out appearance of <italic><tp:taxon-name><tp:taxon-name-part taxon-name-part-type="genus">Doryodes</tp:taxon-name-part> <tp:taxon-name-part taxon-name-part-type="species">reineickei</tp:taxon-name-part></tp:taxon-name></italic> immediately distinguishes it from <italic><tp:taxon-name><tp:taxon-name-part taxon-name-part-type="genus">Doryodes</tp:taxon-name-part> <tp:taxon-name-part taxon-name-part-type="species">okaloosa</tp:taxon-name-part></tp:taxon-name></italic>. <italic><tp:taxon-name><tp:taxon-name-part taxon-name-part-type="genus">Doryodes</tp:taxon-name-part> <tp:taxon-name-part taxon-name-part-type="species">desoto</tp:taxon-name-part></tp:taxon-name></italic> is very similar and at present dissection of the male genitalia is the only reliable way to distinguish these two species, although based on the single specimen of <italic><tp:taxon-name><tp:taxon-name-part taxon-name-part-type="genus">Doryodes</tp:taxon-name-part> <tp:taxon-name-part taxon-name-part-type="species">okaloosa</tp:taxon-name-part></tp:taxon-name></italic>, it appears that <italic><tp:taxon-name><tp:taxon-name-part taxon-name-part-type="genus">Doryodes</tp:taxon-name-part> <tp:taxon-name-part taxon-name-part-type="species">okaloosa</tp:taxon-name-part></tp:taxon-name></italic> is broader winged than <italic><tp:taxon-name><tp:taxon-name-part taxon-name-part-type="genus">Doryodes</tp:taxon-name-part> <tp:taxon-name-part taxon-name-part-type="species">desoto</tp:taxon-name-part></tp:taxon-name></italic>, but not as broad winged as <italic><tp:taxon-name><tp:taxon-name-part taxon-name-part-type="genus">Doryodes</tp:taxon-name-part> <tp:taxon-name-part taxon-name-part-type="species">reineckei</tp:taxon-name-part></tp:taxon-name></italic>. The abundance of large cornuti in the vesica, as well as the spatulate lower process of the valve and the short, broad aedeagus distinguishes <italic><tp:taxon-name><tp:taxon-name-part taxon-name-part-type="genus">Doryodes</tp:taxon-name-part> <tp:taxon-name-part taxon-name-part-type="species">okaloosa</tp:taxon-name-part></tp:taxon-name></italic> from all other <italic><tp:taxon-name><tp:taxon-name-part taxon-name-part-type="genus">Doryodes</tp:taxon-name-part></tp:taxon-name></italic> species.</p></tp:treatment-sec><tp:treatment-sec sec-type="Description"><title>Description.</title><p>Forewing length 16.5 mm; forewing stripe dark brown, narrower than for <italic><tp:taxon-name><tp:taxon-name-part taxon-name-part-type="genus">Doryodes</tp:taxon-name-part> <tp:taxon-name-part taxon-name-part-type="species">spadaria</tp:taxon-name-part></tp:taxon-name></italic> but wider than for <italic><tp:taxon-name><tp:taxon-name-part taxon-name-part-type="genus">Doryodes</tp:taxon-name-part> <tp:taxon-name-part taxon-name-part-type="species">desoto</tp:taxon-name-part></tp:taxon-name></italic>; forewing wider and browner than in <italic><tp:taxon-name><tp:taxon-name-part taxon-name-part-type="genus">Doryodes</tp:taxon-name-part> <tp:taxon-name-part taxon-name-part-type="species">spadaria</tp:taxon-name-part></tp:taxon-name></italic> and <italic><tp:taxon-name><tp:taxon-name-part taxon-name-part-type="genus">Doryodes</tp:taxon-name-part> <tp:taxon-name-part taxon-name-part-type="species">desoto</tp:taxon-name-part></tp:taxon-name></italic>, but not as wide as in <italic><tp:taxon-name><tp:taxon-name-part taxon-name-part-type="genus">Doryodes</tp:taxon-name-part> <tp:taxon-name-part taxon-name-part-type="species">reineckei</tp:taxon-name-part></tp:taxon-name></italic>, and longitudinal stripe sharply defined, unlike that of <italic><tp:taxon-name><tp:taxon-name-part taxon-name-part-type="genus">Doryodes</tp:taxon-name-part> <tp:taxon-name-part taxon-name-part-type="species">reineckei</tp:taxon-name-part></tp:taxon-name></italic>. Antennae missing but presumed to be bipectinate as in other species in genus. Hind wing white with buff tinge. Male genitalia mainly as described for genus. Dorsal heavily-sclerotized margin of valve wider and less well defined than in other species except for tapered spine-like apex; apex not rounded as in <italic><tp:taxon-name><tp:taxon-name-part taxon-name-part-type="genus">Doryodes</tp:taxon-name-part> <tp:taxon-name-part taxon-name-part-type="species">tenuistriga</tp:taxon-name-part></tp:taxon-name></italic>, but wider than in other species; ventral sclerotized margin of valve slightly tapered to a broadly spatulate apex, much as in <italic><tp:taxon-name><tp:taxon-name-part taxon-name-part-type="genus">Doryodes</tp:taxon-name-part> <tp:taxon-name-part taxon-name-part-type="species">tenuistriga</tp:taxon-name-part></tp:taxon-name></italic>. Aedeagus cylindrical, about 5 × as long as mesial width. Vesica with swollen area distal to end of aedeagus about 0.5 × as long as aedeagus and about 2 × as long as wide, with four large spine-covered sclerotized plates; diverticulum 1 slightly longer than wide with large deeply-serrated cornutus near apex; three preapical diverticula, each with large shark-fin-like cornutus; arrangement of large cornuti not seen in any other species of <italic><tp:taxon-name><tp:taxon-name-part taxon-name-part-type="genus">Doryodes</tp:taxon-name-part></tp:taxon-name></italic>.</p></tp:treatment-sec><tp:treatment-sec sec-type="Distribution and biology"><title>Distribution and biology.</title><p>At present this species is known from the holotype collected in Okaloosa County, Florida. It likely ranges south in the coastal brackish marshes toward the St. Petersburg/Tampa area and to the west along the Florida coast but little collecting has been done in salt marshes of the Florida Panhandle.</p></tp:treatment-sec><tp:treatment-sec><!--Section generated to contain objects referenced in tp:taxon-treatment.--><fig id="F1" position="float" orientation="portrait"><label>Figures 1–8.</label><caption><p><italic><tp:taxon-name><tp:taxon-name-part taxon-name-part-type="genus">Doryodes</tp:taxon-name-part></tp:taxon-name></italic> adults. <bold>1</bold> <italic><tp:taxon-name><tp:taxon-name-part taxon-name-part-type="genus">Doryodes</tp:taxon-name-part> <tp:taxon-name-part taxon-name-part-type="species">bistrialis</tp:taxon-name-part></tp:taxon-name></italic> ♂, USA, Florida, Marion Co., Ocala Nat’l Forest FR-88 <bold>2</bold> <italic><tp:taxon-name><tp:taxon-name-part taxon-name-part-type="genus">Doryodes</tp:taxon-name-part> <tp:taxon-name-part taxon-name-part-type="species">bistrialis</tp:taxon-name-part></tp:taxon-name></italic> ♂, USA, North Carolina, Pender Co., Holly Shelter Game Land <bold>3</bold> <italic><tp:taxon-name><tp:taxon-name-part taxon-name-part-type="genus">Doryodes</tp:taxon-name-part> <tp:taxon-name-part taxon-name-part-type="species">bistrialis</tp:taxon-name-part></tp:taxon-name></italic> ♀, USA, North Carolina, Pender Co., Holly Shelter Game Land <bold>4</bold> <italic><tp:taxon-name><tp:taxon-name-part taxon-name-part-type="genus">Doryodes</tp:taxon-name-part> <tp:taxon-name-part taxon-name-part-type="species">desoto</tp:taxon-name-part></tp:taxon-name></italic> holotype ♂, USA, Florida, Pinellas Co., Ft Desoto Park nr St. Petersburg <bold>5</bold> <italic><tp:taxon-name><tp:taxon-name-part taxon-name-part-type="genus">Doryodes</tp:taxon-name-part> <tp:taxon-name-part taxon-name-part-type="species">okaloosa</tp:taxon-name-part></tp:taxon-name></italic> holotype ♂, USA, Florida, Okaloosa Co., Shalimar <bold>6</bold> <italic><tp:taxon-name><tp:taxon-name-part taxon-name-part-type="genus">Doryodes</tp:taxon-name-part> <tp:taxon-name-part taxon-name-part-type="species">spadaria</tp:taxon-name-part></tp:taxon-name></italic> ♂, USA, North Carolina, Onslow Co., Camp Lejeune, Corn Landing <bold>7</bold> <italic><tp:taxon-name><tp:taxon-name-part taxon-name-part-type="genus">Doryodes</tp:taxon-name-part> <tp:taxon-name-part taxon-name-part-type="species">spadaria</tp:taxon-name-part></tp:taxon-name></italic> ♂, USA, South Carolina, Charleston Co., The Wedge Plantation, 7 mi N McClellanville <bold>8</bold> <italic><tp:taxon-name><tp:taxon-name-part taxon-name-part-type="genus">Doryodes</tp:taxon-name-part> <tp:taxon-name-part taxon-name-part-type="species">spadaria</tp:taxon-name-part></tp:taxon-name></italic> ♀, USA, South Carolina, Charleston Co., The Wedge Plantation, 7 mi N McClellanville.</p></caption><graphic xmlns:xlink="http://www.w3.org/1999/xlink" xlink:href="zookeys-527-003-g001.jpg" position="float" orientation="portrait" xlink:type="simple" id="oo_60251.jpg"/></fig><fig id="F5" position="float" orientation="portrait"><label>Figures 33–36.</label><caption><p><italic><tp:taxon-name><tp:taxon-name-part taxon-name-part-type="genus">Doryodes</tp:taxon-name-part></tp:taxon-name></italic> male genitalia (vesica from left lateral view). <bold>33</bold> <italic><tp:taxon-name><tp:taxon-name-part taxon-name-part-type="genus">Doryodes</tp:taxon-name-part> <tp:taxon-name-part taxon-name-part-type="species">bistrialis</tp:taxon-name-part></tp:taxon-name></italic>, Florida, Stemper, <named-content xmlns:xlink="http://www.w3.org/1999/xlink" content-type="dwc:institutional_code" xlink:type="simple">CNC</named-content> slide 16409 <bold>34</bold> <italic><tp:taxon-name><tp:taxon-name-part taxon-name-part-type="genus">Doryodes</tp:taxon-name-part> <tp:taxon-name-part taxon-name-part-type="species">desoto</tp:taxon-name-part></tp:taxon-name></italic> holotype, <named-content xmlns:xlink="http://www.w3.org/1999/xlink" content-type="dwc:institutional_code" xlink:type="simple">CNC</named-content> slide 16050 <bold>35</bold> <italic><tp:taxon-name><tp:taxon-name-part taxon-name-part-type="genus">Doryodes</tp:taxon-name-part> <tp:taxon-name-part taxon-name-part-type="species">okaloosa</tp:taxon-name-part></tp:taxon-name></italic> holotype, JBS slide <named-content xmlns:xlink="http://www.w3.org/1999/xlink" content-type="dwc:institutional_code" xlink:type="simple">FLMNH</named-content>-MGCL 02951 <bold>36</bold> <italic><tp:taxon-name><tp:taxon-name-part taxon-name-part-type="genus">Doryodes</tp:taxon-name-part> <tp:taxon-name-part taxon-name-part-type="species">fusselli</tp:taxon-name-part></tp:taxon-name></italic> paratype, <named-content xmlns:xlink="http://www.w3.org/1999/xlink" content-type="dwc:institutional_code" xlink:type="simple">CNC</named-content> slide 16418.</p></caption><graphic xmlns:xlink="http://www.w3.org/1999/xlink" xlink:href="zookeys-527-003-g005.jpg" position="float" orientation="portrait" xlink:type="simple" id="oo_60255.jpg"/></fig></tp:treatment-sec></tp:taxon-treatment>
