# Supplementary material for: A revision of the genus Doryodes Guenée, 1857, with descriptions of six new species (Lepidoptera, Erebidae, Catocalinae, Euclidiini)
Source: Zookeys. 2015 Oct 15;(527):3–30. doi: 10.3897/zookeys.527.6087 (PMC4668885; doi:10.3897/zookeys.527.6087)
Supplement: XML Treatment for Doryodes spadaria [file zookeys.527.6087-treatment7.xml]

<!DOCTYPE tp:taxon-treatment
  PUBLIC "-//TaxonX//DTD Taxonomic Treatment Publishing DTD v0 20100105//EN" "tax-treatment-NSO.dtd">
<tp:taxon-treatment xmlns:tp="http://www.plazi.org/taxpub"><tp:treatment-meta><kwd-group><label>Taxon classification</label><kwd><named-content content-type="kingdom">Animalia</named-content></kwd><kwd><named-content content-type="order">Lepidoptera</named-content></kwd><kwd><named-content content-type="family">Erebidae</named-content></kwd></kwd-group><mixed-citation publication-type="journal"><person-group><name><surname>Lafontaine</surname><given-names>J. Donald</given-names></name><name><surname>Sullivan</surname><given-names>J. Bolling</given-names></name></person-group><article-title>A revision of the genus <italic><tp:taxon-name><tp:taxon-name-part taxon-name-part-type="genus">Doryodes</tp:taxon-name-part></tp:taxon-name></italic> Guenée, 1857, with descriptions of six new species (<tp:taxon-name><tp:taxon-name-part taxon-name-part-type="order">Lepidoptera</tp:taxon-name-part></tp:taxon-name>, <tp:taxon-name><tp:taxon-name-part taxon-name-part-type="family">Erebidae</tp:taxon-name-part></tp:taxon-name>, <tp:taxon-name><tp:taxon-name-part taxon-name-part-type="subfamily">Catocalinae</tp:taxon-name-part></tp:taxon-name>, <tp:taxon-name><tp:taxon-name-part taxon-name-part-type="tribe">Euclidiini</tp:taxon-name-part></tp:taxon-name>)</article-title><source>Zookeys</source><day>15</day><month>10</month><year>2015</year><volume>2015</volume><issue>527</issue><fpage>3</fpage><lpage>30</lpage><pub-id pub-id-type="doi">10.3897/zookeys.527.6087</pub-id></mixed-citation></tp:treatment-meta><tp:nomenclature><tp:taxon-name>
                            <tp:taxon-name-part taxon-name-part-type="genus">Doryodes</tp:taxon-name-part>
                            <tp:taxon-name-part taxon-name-part-type="species">spadaria</tp:taxon-name-part>
                        </tp:taxon-name><tp:taxon-authority>Guenée, 1857</tp:taxon-authority><xref ref-type="fig" rid="F1">Figs 6–8</xref><xref ref-type="fig" rid="F2">, 9</xref><xref ref-type="fig" rid="F6">, 37</xref><xref ref-type="fig" rid="F6">, 38</xref><xref ref-type="fig" rid="F8">, 44</xref><tp:nomenclature-citation-list><tp:nomenclature-citation><tp:taxon-name><tp:taxon-name-part taxon-name-part-type="genus">Doryodes</tp:taxon-name-part> <tp:taxon-name-part taxon-name-part-type="species">spadaria</tp:taxon-name-part></tp:taxon-name><comment> Guenée, 1857: 234.</comment></tp:nomenclature-citation><tp:nomenclature-citation><tp:taxon-name><tp:taxon-name-part taxon-name-part-type="genus">Themma</tp:taxon-name-part> <tp:taxon-name-part taxon-name-part-type="species">divisa</tp:taxon-name-part></tp:taxon-name><comment> Walker, 1863: 186.</comment></tp:nomenclature-citation><tp:nomenclature-citation><tp:taxon-name><tp:taxon-name-part taxon-name-part-type="genus">Tunza</tp:taxon-name-part> <tp:taxon-name-part taxon-name-part-type="species">promptella</tp:taxon-name-part></tp:taxon-name><comment> Walker, 1863: 196.</comment></tp:nomenclature-citation><tp:nomenclature-citation><tp:taxon-name><tp:taxon-name-part taxon-name-part-type="genus">Doryodes</tp:taxon-name-part> <tp:taxon-name-part taxon-name-part-type="species">spadaria</tp:taxon-name-part> <tp:taxon-name-part taxon-name-part-type="infraspecific-rank">race</tp:taxon-name-part> <tp:taxon-name-part taxon-name-part-type="race">grandipennis</tp:taxon-name-part></tp:taxon-name><comment> Barnes &amp; McDunnough, 1918: 117; pl. 17, figs 1, 2, <bold>syn. rev.</bold></comment></tp:nomenclature-citation></tp:nomenclature-citation-list></tp:nomenclature><tp:treatment-sec sec-type="type material"><title>Type material.</title><p><bold><italic><tp:taxon-name><tp:taxon-name-part taxon-name-part-type="genus">Doryodes</tp:taxon-name-part> <tp:taxon-name-part taxon-name-part-type="species">spadaria</tp:taxon-name-part></tp:taxon-name></italic></bold>: type lost. It is impossible to identify this species from the description given by Guenée, but the type, listed as being from Florida, would most likely be from the East Coast, which would mean it represented the species now known either as <italic><tp:taxon-name><tp:taxon-name-part taxon-name-part-type="genus">Doryodes</tp:taxon-name-part> <tp:taxon-name-part taxon-name-part-type="species">bistrialis</tp:taxon-name-part></tp:taxon-name></italic>, <italic><tp:taxon-name><tp:taxon-name-part taxon-name-part-type="genus">Doryodes</tp:taxon-name-part> <tp:taxon-name-part taxon-name-part-type="species">fusselli</tp:taxon-name-part></tp:taxon-name></italic> or <italic><tp:taxon-name><tp:taxon-name-part taxon-name-part-type="genus">Doryodes</tp:taxon-name-part> <tp:taxon-name-part taxon-name-part-type="species">spadaria</tp:taxon-name-part></tp:taxon-name></italic>. In order to maintain the longstanding identity of this species as the widespread species in salt marshes of the Atlantic Coast, we designate the lectotype of <italic><tp:taxon-name><tp:taxon-name-part taxon-name-part-type="genus">Themma</tp:taxon-name-part> <tp:taxon-name-part taxon-name-part-type="species">divisa</tp:taxon-name-part></tp:taxon-name></italic> Walker as <bold>neotype</bold> of <italic><tp:taxon-name><tp:taxon-name-part taxon-name-part-type="genus">Doryodes</tp:taxon-name-part> <tp:taxon-name-part taxon-name-part-type="species">spadaria</tp:taxon-name-part></tp:taxon-name></italic>, an action that will ensure the current identity and synonymy. The data are given under <italic><tp:taxon-name><tp:taxon-name-part taxon-name-part-type="genus">Themma</tp:taxon-name-part> <tp:taxon-name-part taxon-name-part-type="species">divisa</tp:taxon-name-part></tp:taxon-name></italic>. <bold><italic><tp:taxon-name><tp:taxon-name-part taxon-name-part-type="genus">Themma</tp:taxon-name-part> <tp:taxon-name-part taxon-name-part-type="species">divisa</tp:taxon-name-part></tp:taxon-name></italic>: lectotype</bold> ♂, here designated, <abbrev xmlns:xlink="http://www.w3.org/1999/xlink" content-type="institution" xlink:title="The Natural History Museum (statutorily, British Museum (Natural History), London, UK" xlink:type="simple">BMNH</abbrev>, examined; male in good condition except right antenna and tip of left antenna missing; forewing length 18.1 mm; data “E. Doubleday, St John’s Bluff, E Florida/ Themma divisa/ syn-type [blue circle]/ 40-1-14-84/ S.O. 153.” <bold><italic><tp:taxon-name><tp:taxon-name-part taxon-name-part-type="genus">Tunza</tp:taxon-name-part> <tp:taxon-name-part taxon-name-part-type="species">promptella</tp:taxon-name-part></tp:taxon-name></italic>: holotype</bold> ♂, no locality, <abbrev xmlns:xlink="http://www.w3.org/1999/xlink" content-type="institution" xlink:title="The Natural History Museum (statutorily, British Museum (Natural History), London, UK" xlink:type="simple">BMNH</abbrev>, examined. <bold><tp:taxon-name><tp:taxon-name-part taxon-name-part-type="genus">Doryodes</tp:taxon-name-part> <tp:taxon-name-part taxon-name-part-type="species">spadaria</tp:taxon-name-part> <tp:taxon-name-part taxon-name-part-type="infraspecific-rank">race</tp:taxon-name-part> <tp:taxon-name-part taxon-name-part-type="race">grandipennis</tp:taxon-name-part></tp:taxon-name>: syntypes</bold> ♂, ♀, <named-content xmlns:xlink="http://www.w3.org/1999/xlink" content-type="dwc:institutional_code" xlink:type="simple">USNM</named-content>, examined.</p></tp:treatment-sec><tp:treatment-sec sec-type="material"><title>Other material examined and distribution.</title><p>Canada: Quebec, Nova Scotia, Prince Edward Island. USA: Maine, New York, New Jersey, Maryland, North Carolina, South Carolina, Georgia, Florida.</p></tp:treatment-sec><tp:treatment-sec sec-type="Diagnosis"><title>Diagnosis.</title><p>External structural characters as described for genus. <italic><tp:taxon-name><tp:taxon-name-part taxon-name-part-type="genus">Doryodes</tp:taxon-name-part> <tp:taxon-name-part taxon-name-part-type="species">spadaria</tp:taxon-name-part></tp:taxon-name></italic> is the most widespread and common species in the genus, and except for <italic><tp:taxon-name><tp:taxon-name-part taxon-name-part-type="genus">Doryodes</tp:taxon-name-part> <tp:taxon-name-part taxon-name-part-type="species">fusselli</tp:taxon-name-part></tp:taxon-name></italic> in coastal North Carolina, all specimens of <italic><tp:taxon-name><tp:taxon-name-part taxon-name-part-type="genus">Doryodes</tp:taxon-name-part></tp:taxon-name></italic> from salt marshes along the Atlantic Coast of Canada and the United States that we have seen are <italic><tp:taxon-name><tp:taxon-name-part taxon-name-part-type="genus">Doryodes</tp:taxon-name-part> <tp:taxon-name-part taxon-name-part-type="species">spadaria</tp:taxon-name-part></tp:taxon-name></italic>. Adults <!--PageBreak--><!--PageBreak-->are relatively larger (forewing length: ♂ 13–20 mm, most commonly 16–18 mm; ♀ 18–21 mm, most commonly 19 mm) than those of <italic><tp:taxon-name><tp:taxon-name-part taxon-name-part-type="genus">Doryodes</tp:taxon-name-part> <tp:taxon-name-part taxon-name-part-type="species">bistrialis</tp:taxon-name-part></tp:taxon-name></italic> (forewing length: ♂, 13.5–15.5 mm, ♀ 14.5–16.0 mm), the species most likely to be confused with it in southeastern United States outside of North Carolina where the smaller <italic><tp:taxon-name><tp:taxon-name-part taxon-name-part-type="genus">Doryodes</tp:taxon-name-part> <tp:taxon-name-part taxon-name-part-type="species">fusselli</tp:taxon-name-part></tp:taxon-name></italic> also occurs in salt marshes. The forewing ground color in males varies from whitish buff to yellow buff with gray streaks; the longitudinal dark stripe is dark brown and conspicuously wider than in <italic><tp:taxon-name><tp:taxon-name-part taxon-name-part-type="genus">Doryodes</tp:taxon-name-part> <tp:taxon-name-part taxon-name-part-type="species">bistrialis</tp:taxon-name-part></tp:taxon-name></italic>; the ground color in females averages paler than that of males and the wings and dark longitudinal stripe are narrower. In the male genitalia, most structural characters are as described for the genus; the sclerotized costal margin of the valve is more heavily sclerotized apically and extends farther beyond the central membranous part of the valve than in most other species; the sclerotized ventral margin of the valve ends in a blunt point before the end of the central part of the valve. Two examples of the genitalia are illustrated, one to show the typical orientation of the vesica in comparison with other species (Fig. <xref ref-type="fig" rid="F6">37</xref>), and a ventral orientation of the vesica (Fig. <xref ref-type="fig" rid="F6">38</xref>) to illustrate the shape and positions of the two preapical diverticula and their cornuti. The vesica is slightly shorter than the aedeagus; the basal, swollen part of the vesica is armed with two thorn-like cornuti on sclerotized plates; the left preapical diverticulum (# 5) is tapered to a large triangular cornutus, whereas the right preapical diverticulum (# 4) has a bulge in the middle and a smaller cornutus. In the female genitalia the corpus bursae is elongated with the part anterior to the opening of the ductus bursae swollen laterally and with longitudinal “ribbons” of sclerotization. The appendix bursae is lightly sclerotized and slightly bilobed posteriorly. The ductus bursae is almost as long as the corpus bursae, and is heavily sclerotized dorsally and ventrally with the plates slightly narrower mesially and expanded laterally and more heavily sclerotized at their junction with the corpus bursae; the ventral plate at the end of the ductus bursae is extended posteriorly as a quadrangular plate that projects over the opening to the ductus with the posterior margin of the plate concave. The anterior and posterior apophyses are similar in length (posterior slightly longer), about half the length of the ductus. The anal papillae are lightly sclerotized, produced ventrally anteriorly, rounded posteriorly, with the surface setose.</p></tp:treatment-sec><tp:treatment-sec sec-type="Distribution and biology"><title>Distribution and biology.</title><p><italic><tp:taxon-name><tp:taxon-name-part taxon-name-part-type="genus">Doryodes</tp:taxon-name-part> <tp:taxon-name-part taxon-name-part-type="species">spadaria</tp:taxon-name-part></tp:taxon-name></italic> is widely distributed in coastal salt marshes on the Atlantic Coast of Canada and the United States from eastern Quebec to southern Florida. A few inland records in southern Florida (e.g., Kissimmee Prairie) are anomalous, unless there is brackish water in these areas. Adults occur in Canada and northeastern United States from June to August. In southeastern United States there are spring and summer generations and at least three generations in Florida.</p></tp:treatment-sec><tp:treatment-sec><!--Section generated to contain objects referenced in tp:taxon-treatment.--><fig id="F1" position="float" orientation="portrait"><label>Figures 1–8.</label><caption><p><italic><tp:taxon-name><tp:taxon-name-part taxon-name-part-type="genus">Doryodes</tp:taxon-name-part></tp:taxon-name></italic> adults. <bold>1</bold> <italic><tp:taxon-name><tp:taxon-name-part taxon-name-part-type="genus">Doryodes</tp:taxon-name-part> <tp:taxon-name-part taxon-name-part-type="species">bistrialis</tp:taxon-name-part></tp:taxon-name></italic> ♂, USA, Florida, Marion Co., Ocala Nat’l Forest FR-88 <bold>2</bold> <italic><tp:taxon-name><tp:taxon-name-part taxon-name-part-type="genus">Doryodes</tp:taxon-name-part> <tp:taxon-name-part taxon-name-part-type="species">bistrialis</tp:taxon-name-part></tp:taxon-name></italic> ♂, USA, North Carolina, Pender Co., Holly Shelter Game Land <bold>3</bold> <italic><tp:taxon-name><tp:taxon-name-part taxon-name-part-type="genus">Doryodes</tp:taxon-name-part> <tp:taxon-name-part taxon-name-part-type="species">bistrialis</tp:taxon-name-part></tp:taxon-name></italic> ♀, USA, North Carolina, Pender Co., Holly Shelter Game Land <bold>4</bold> <italic><tp:taxon-name><tp:taxon-name-part taxon-name-part-type="genus">Doryodes</tp:taxon-name-part> <tp:taxon-name-part taxon-name-part-type="species">desoto</tp:taxon-name-part></tp:taxon-name></italic> holotype ♂, USA, Florida, Pinellas Co., Ft Desoto Park nr St. Petersburg <bold>5</bold> <italic><tp:taxon-name><tp:taxon-name-part taxon-name-part-type="genus">Doryodes</tp:taxon-name-part> <tp:taxon-name-part taxon-name-part-type="species">okaloosa</tp:taxon-name-part></tp:taxon-name></italic> holotype ♂, USA, Florida, Okaloosa Co., Shalimar <bold>6</bold> <italic><tp:taxon-name><tp:taxon-name-part taxon-name-part-type="genus">Doryodes</tp:taxon-name-part> <tp:taxon-name-part taxon-name-part-type="species">spadaria</tp:taxon-name-part></tp:taxon-name></italic> ♂, USA, North Carolina, Onslow Co., Camp Lejeune, Corn Landing <bold>7</bold> <italic><tp:taxon-name><tp:taxon-name-part taxon-name-part-type="genus">Doryodes</tp:taxon-name-part> <tp:taxon-name-part taxon-name-part-type="species">spadaria</tp:taxon-name-part></tp:taxon-name></italic> ♂, USA, South Carolina, Charleston Co., The Wedge Plantation, 7 mi N McClellanville <bold>8</bold> <italic><tp:taxon-name><tp:taxon-name-part taxon-name-part-type="genus">Doryodes</tp:taxon-name-part> <tp:taxon-name-part taxon-name-part-type="species">spadaria</tp:taxon-name-part></tp:taxon-name></italic> ♀, USA, South Carolina, Charleston Co., The Wedge Plantation, 7 mi N McClellanville.</p></caption><graphic xmlns:xlink="http://www.w3.org/1999/xlink" xlink:href="zookeys-527-003-g001.jpg" position="float" orientation="portrait" xlink:type="simple" id="oo_60251.jpg"/></fig><fig id="F2" position="float" orientation="portrait"><label>Figures 9–16.</label><caption><p><italic><tp:taxon-name><tp:taxon-name-part taxon-name-part-type="genus">Doryodes</tp:taxon-name-part></tp:taxon-name></italic> adults. <bold>9</bold> <italic><tp:taxon-name><tp:taxon-name-part taxon-name-part-type="genus">Doryodes</tp:taxon-name-part> <tp:taxon-name-part taxon-name-part-type="species">spadaria</tp:taxon-name-part></tp:taxon-name></italic> ♂, USA, North Carolina, Carteret Co., Ft Macon State Park <bold>10</bold> <italic><tp:taxon-name><tp:taxon-name-part taxon-name-part-type="genus">Doryodes</tp:taxon-name-part> <tp:taxon-name-part taxon-name-part-type="species">fusselli</tp:taxon-name-part></tp:taxon-name></italic> paratype ♂, USA, North Carolina, Carteret Co., Ft Macon State Park <bold>11</bold> <italic><tp:taxon-name><tp:taxon-name-part taxon-name-part-type="genus">Doryodes</tp:taxon-name-part> <tp:taxon-name-part taxon-name-part-type="species">fusselli</tp:taxon-name-part></tp:taxon-name></italic> paratype ♀, USA, North Carolina, New Hanover Co., Fort Fisher Maritime Forest <bold>12</bold> <italic><tp:taxon-name><tp:taxon-name-part taxon-name-part-type="genus">Doryodes</tp:taxon-name-part> <tp:taxon-name-part taxon-name-part-type="species">latistriga</tp:taxon-name-part></tp:taxon-name></italic> paratype ♂, USA, Alabama, Baldwin Co., Camp Beckwith <bold>13</bold> <italic><tp:taxon-name><tp:taxon-name-part taxon-name-part-type="genus">Doryodes</tp:taxon-name-part> <tp:taxon-name-part taxon-name-part-type="species">latistriga</tp:taxon-name-part></tp:taxon-name></italic> paratype ♂, USA, Mississippi, Harrison Co., Long Beach <bold>14</bold> <italic><tp:taxon-name><tp:taxon-name-part taxon-name-part-type="genus">Doryodes</tp:taxon-name-part> <tp:taxon-name-part taxon-name-part-type="species">latistriga</tp:taxon-name-part></tp:taxon-name></italic> paratype ♂, USA, Louisiana, Lafourche Parish, nr Golden Meadow <bold>15</bold> <italic><tp:taxon-name><tp:taxon-name-part taxon-name-part-type="genus">Doryodes</tp:taxon-name-part> <tp:taxon-name-part taxon-name-part-type="species">latistriga</tp:taxon-name-part></tp:taxon-name></italic> paratype ♂, USA, Louisiana, St Tammany Parish, 4.2 mi N Abita Springs <bold>16</bold> <italic><tp:taxon-name><tp:taxon-name-part taxon-name-part-type="genus">Doryodes</tp:taxon-name-part> <tp:taxon-name-part taxon-name-part-type="species">latistriga</tp:taxon-name-part></tp:taxon-name></italic> paratype ♀, USA, Mississippi, Jackson Co., Gulf Islands Nat. Seashore.</p></caption><graphic xmlns:xlink="http://www.w3.org/1999/xlink" xlink:href="zookeys-527-003-g002.jpg" position="float" orientation="portrait" xlink:type="simple" id="oo_60252.jpg"/></fig><fig id="F6" position="float" orientation="portrait"><label>Figures 37, 38.</label><caption><p><italic><tp:taxon-name><tp:taxon-name-part taxon-name-part-type="genus">Doryodes</tp:taxon-name-part></tp:taxon-name></italic> male genitalia. <bold>37</bold> <italic><tp:taxon-name><tp:taxon-name-part taxon-name-part-type="genus">Doryodes</tp:taxon-name-part> <tp:taxon-name-part taxon-name-part-type="species">spadaria</tp:taxon-name-part></tp:taxon-name></italic> (vesica from left lateral view), <named-content xmlns:xlink="http://www.w3.org/1999/xlink" content-type="dwc:institutional_code" xlink:type="simple">CNC</named-content> slide 16051 (valves), 16415 (vesica) <bold>38</bold> <italic><tp:taxon-name><tp:taxon-name-part taxon-name-part-type="genus">Doryodes</tp:taxon-name-part> <tp:taxon-name-part taxon-name-part-type="species">spadaria</tp:taxon-name-part></tp:taxon-name></italic> (vesica from ventral view), <named-content xmlns:xlink="http://www.w3.org/1999/xlink" content-type="dwc:institutional_code" xlink:type="simple">CNC</named-content> slide 16415 (valves), 16052 (vesica).</p></caption><graphic xmlns:xlink="http://www.w3.org/1999/xlink" xlink:href="zookeys-527-003-g006.jpg" position="float" orientation="portrait" xlink:type="simple" id="oo_60256.jpg"/></fig><fig id="F8" position="float" orientation="portrait"><label>Figures 43–49.</label><caption><p><italic><tp:taxon-name><tp:taxon-name-part taxon-name-part-type="genus">Doryodes</tp:taxon-name-part></tp:taxon-name></italic> female genitalia <bold>43</bold> <italic><tp:taxon-name><tp:taxon-name-part taxon-name-part-type="genus">Doryodes</tp:taxon-name-part> <tp:taxon-name-part taxon-name-part-type="species">bistrialis</tp:taxon-name-part></tp:taxon-name></italic>, <named-content xmlns:xlink="http://www.w3.org/1999/xlink" content-type="dwc:institutional_code" xlink:type="simple">CNC</named-content> slide 16046 <bold>44</bold> <italic><tp:taxon-name><tp:taxon-name-part taxon-name-part-type="genus">Doryodes</tp:taxon-name-part> <tp:taxon-name-part taxon-name-part-type="species">spadaria</tp:taxon-name-part></tp:taxon-name></italic>, <named-content xmlns:xlink="http://www.w3.org/1999/xlink" content-type="dwc:institutional_code" xlink:type="simple">CNC</named-content> slide 16047 <bold>45</bold> <italic><tp:taxon-name><tp:taxon-name-part taxon-name-part-type="genus">Doryodes</tp:taxon-name-part> <tp:taxon-name-part taxon-name-part-type="species">fusselli</tp:taxon-name-part></tp:taxon-name></italic>, JBS-6645 <bold>46</bold> <italic><tp:taxon-name><tp:taxon-name-part taxon-name-part-type="genus">Doryodes</tp:taxon-name-part> <tp:taxon-name-part taxon-name-part-type="species">latistriga</tp:taxon-name-part></tp:taxon-name></italic> paratype, <named-content xmlns:xlink="http://www.w3.org/1999/xlink" content-type="dwc:institutional_code" xlink:type="simple">CNC</named-content> slide 16439 <bold>47</bold> <italic><tp:taxon-name><tp:taxon-name-part taxon-name-part-type="genus">Doryodes</tp:taxon-name-part> <tp:taxon-name-part taxon-name-part-type="species">broui</tp:taxon-name-part></tp:taxon-name></italic> paratype, <named-content xmlns:xlink="http://www.w3.org/1999/xlink" content-type="dwc:institutional_code" xlink:type="simple">CNC</named-content> slide 16057 <bold>48</bold> <italic><tp:taxon-name><tp:taxon-name-part taxon-name-part-type="genus">Doryodes</tp:taxon-name-part> <tp:taxon-name-part taxon-name-part-type="species">reineckei</tp:taxon-name-part></tp:taxon-name></italic> paratype, <named-content xmlns:xlink="http://www.w3.org/1999/xlink" content-type="dwc:institutional_code" xlink:type="simple">CNC</named-content> slide 16056 <bold>49</bold> <italic><tp:taxon-name><tp:taxon-name-part taxon-name-part-type="genus">Doryodes</tp:taxon-name-part> <tp:taxon-name-part taxon-name-part-type="species">tenuistriga</tp:taxon-name-part></tp:taxon-name></italic>, <named-content xmlns:xlink="http://www.w3.org/1999/xlink" content-type="dwc:institutional_code" xlink:type="simple">CNC</named-content> slide 16798.</p></caption><graphic xmlns:xlink="http://www.w3.org/1999/xlink" xlink:href="zookeys-527-003-g008.jpg" position="float" orientation="portrait" xlink:type="simple" id="oo_60258.jpg"/></fig></tp:treatment-sec></tp:taxon-treatment>
