# Supplementary material for: A revision of the genus Doryodes Guenée, 1857, with descriptions of six new species (Lepidoptera, Erebidae, Catocalinae, Euclidiini)
Source: Zookeys. 2015 Oct 15;(527):3–30. doi: 10.3897/zookeys.527.6087 (PMC4668885; doi:10.3897/zookeys.527.6087)
Supplement: XML Treatment for Doryodes latistriga [file zookeys.527.6087-treatment9.xml]

<!DOCTYPE tp:taxon-treatment
  PUBLIC "-//TaxonX//DTD Taxonomic Treatment Publishing DTD v0 20100105//EN" "tax-treatment-NSO.dtd">
<tp:taxon-treatment xmlns:tp="http://www.plazi.org/taxpub"><tp:treatment-meta><kwd-group><label>Taxon classification</label><kwd><named-content content-type="kingdom">Animalia</named-content></kwd><kwd><named-content content-type="order">Lepidoptera</named-content></kwd><kwd><named-content content-type="family">Erebidae</named-content></kwd></kwd-group><mixed-citation publication-type="journal"><person-group><name><surname>Lafontaine</surname><given-names>J. Donald</given-names></name><name><surname>Sullivan</surname><given-names>J. Bolling</given-names></name></person-group><article-title>A revision of the genus <italic><tp:taxon-name><tp:taxon-name-part taxon-name-part-type="genus">Doryodes</tp:taxon-name-part></tp:taxon-name></italic> Guenée, 1857, with descriptions of six new species (<tp:taxon-name><tp:taxon-name-part taxon-name-part-type="order">Lepidoptera</tp:taxon-name-part></tp:taxon-name>, <tp:taxon-name><tp:taxon-name-part taxon-name-part-type="family">Erebidae</tp:taxon-name-part></tp:taxon-name>, <tp:taxon-name><tp:taxon-name-part taxon-name-part-type="subfamily">Catocalinae</tp:taxon-name-part></tp:taxon-name>, <tp:taxon-name><tp:taxon-name-part taxon-name-part-type="tribe">Euclidiini</tp:taxon-name-part></tp:taxon-name>)</article-title><source>Zookeys</source><day>15</day><month>10</month><year>2015</year><volume>2015</volume><issue>527</issue><fpage>3</fpage><lpage>30</lpage><pub-id pub-id-type="doi">10.3897/zookeys.527.6087</pub-id></mixed-citation></tp:treatment-meta><tp:nomenclature><tp:taxon-name>
                            <tp:taxon-name-part taxon-name-part-type="genus">Doryodes</tp:taxon-name-part>
                            <tp:taxon-name-part taxon-name-part-type="species">latistriga</tp:taxon-name-part>
                            <object-id xmlns:xlink="http://www.w3.org/1999/xlink" content-type="zoobank" xlink:type="simple">http://zoobank.org/7DF697E9-B84B-4B13-9257-640523BB3568</object-id>
                        </tp:taxon-name><tp:taxon-authority>Sullivan &amp; Lafontaine</tp:taxon-authority><tp:taxon-status xmlns:xlink="http://www.w3.org/1999/xlink" xlink:type="simple">sp. n.</tp:taxon-status><xref ref-type="fig" rid="F2">Figs 12–16</xref><xref ref-type="fig" rid="F3">, 17</xref><xref ref-type="fig" rid="F7">, 39</xref><xref ref-type="fig" rid="F8">, 46</xref></tp:nomenclature><tp:treatment-sec sec-type="type material"><title>Type material.</title><p><bold>Holotype</bold> ♂, <bold>Alabama</bold>. Baldwin Co., Camp Beckwith, UV trap, <italic><tp:taxon-name><tp:taxon-name-part taxon-name-part-type="genus">Spartina</tp:taxon-name-part></tp:taxon-name></italic>-<italic><tp:taxon-name><tp:taxon-name-part taxon-name-part-type="genus">Juncus</tp:taxon-name-part></tp:taxon-name></italic> marsh, <named-content xmlns:xlink="http://www.w3.org/1999/xlink" content-type="dwc:verbatimCoordinates" xlink:type="simple">N 30.39538°; W -87.84657°</named-content>; 5 Aug. 2009. J. Bolling Sullivan. <named-content xmlns:xlink="http://www.w3.org/1999/xlink" content-type="dwc:institutional_code" xlink:type="simple">USNM</named-content>. <bold>Paratypes</bold>: 44 ♂, 9 ♀. <bold>Alabama</bold>. Same data as holotype (2 ♂); same locality and collector as holotype, 7, 9 &amp; 14 August 2009 (3 ♂); Baldwin Co., Weeks Bay Preserve, <named-content xmlns:xlink="http://www.w3.org/1999/xlink" content-type="dwc:verbatimCoordinates" xlink:type="simple">N 30.414°, W -87.833°</named-content>; 4 Aug. 2009. J. Bolling Sullivan, barcodes 09-MISC-046, 047, 048, 049 (4 ♂). <bold>Louisiana</bold>. St. Tammany Parish, 4.2 mi NE Abita Springs, sec 24, T6S R12E, <named-content xmlns:xlink="http://www.w3.org/1999/xlink" content-type="dwc:verbatimCoordinates" xlink:type="simple">N 30°30.986’, W 89°57.276’</named-content>, 25 Feb. 1997, V.A. Brou Jr. <named-content xmlns:xlink="http://www.w3.org/1999/xlink" content-type="dwc:institutional_code" xlink:type="simple">CNC</named-content> slide ♂ 16049 (1 ♂); same locality and collector, 20 May &amp; 27 Nov. 1983 (2 ♂), 23 May 1984 (1 ♂), 26 March 1985 (1 ♂), 27 March 1987 (1 ♂), 14 Aug. 1988 (1 ♂), 13 Jan. &amp; 20 March 1989 (2 ♂), 13 Sept. 1998 (1 ♂), 28 May 2000 (1 ♂), 12 Oct. 2001 (1 ♂), 27 Jan. &amp; 16 March 2002 (2 ♂), 3 April 2008, Barcode CNCLEP00113508 (1 ♂), 11 April 2008 (1 ♂), 12 April &amp; 28 Oct. 2009 (2 ♂, 1 ♀), 21 March 2010 (1 ♂), 7 Feb. 2011, <named-content xmlns:xlink="http://www.w3.org/1999/xlink" content-type="dwc:institutional_code" xlink:type="simple">CNC</named-content> slide 16058 (1 ♀), 22 April 2012, Barcode CNCLEP00113566) (1 ♂). Cameron Parish, Johnson’s Bayou, 16 March 2002, V.A Brou Jr. (1 ♀). Lafourche Parish, near Golden Meadow, 5 March 2006, V.A. Brou Jr., <named-content xmlns:xlink="http://www.w3.org/1999/xlink" content-type="dwc:institutional_code" xlink:type="simple">CNC</named-content> slide ♂ 16054 (1 ♂); same locality and collector, 2 July 2005 (1 ♀), 5 March 2006 (6 ♂). <bold>Mississippi</bold>. Harrison County, Long Beach, 17 June 1992, V.A. Brou Jr. (1 ♀); same locality, 2 June 1996, <named-content xmlns:xlink="http://www.w3.org/1999/xlink" content-type="dwc:institutional_code" xlink:type="simple">CNC</named-content> slide ♂ 16679, R. Kergosien (1 ♂), same locality and collector, 2 May 1997, <named-content xmlns:xlink="http://www.w3.org/1999/xlink" content-type="dwc:institutional_code" xlink:type="simple">CNC</named-content> slide ♂ 16681 (1 ♂), 20 Nov. 1992, <named-content xmlns:xlink="http://www.w3.org/1999/xlink" content-type="dwc:institutional_code" xlink:type="simple">CNC</named-content> slide ♂ 16706 (1 ♂), 17 May 1996, <named-content xmlns:xlink="http://www.w3.org/1999/xlink" content-type="dwc:institutional_code" xlink:type="simple">CNC</named-content> slide ♀ 16440, (1 ♀). Jackson County, Gulf Coast Islands National Seashore, 19–20 April 1985, R.L. Brown (1 ♀). Jackson Co., Ocean Springs, 12, 15, 17 June 1992 &amp; 1 Aug. 1992 (5 ♂, 2 ♀), V.A. Brou Jr. <named-content xmlns:xlink="http://www.w3.org/1999/xlink" content-type="dwc:institutional_code" xlink:type="simple">CNC</named-content>, <abbrev xmlns:xlink="http://www.w3.org/1999/xlink" content-type="institution" xlink:title="J. Bolling Sullivan Collection, Beaufort, North Carolina, USA" xlink:type="simple">JBSC</abbrev>, <abbrev xmlns:xlink="http://www.w3.org/1999/xlink" content-type="institution" xlink:title="Mississippi Entomological Museum, Mississippi State University, Mississippi, USA" xlink:type="simple">MEM</abbrev>, <named-content xmlns:xlink="http://www.w3.org/1999/xlink" content-type="dwc:institutional_code" xlink:type="simple">USNM</named-content>, <abbrev xmlns:xlink="http://www.w3.org/1999/xlink" content-type="institution" xlink:title="Vernon Antoine Brou Jr. Collection, Abita Springs, Louisiana, USA" xlink:type="simple">VABC</abbrev>.</p></tp:treatment-sec><tp:treatment-sec sec-type="Etymology"><title>Etymology.</title><p>The name of this species refers to the width of the longitudinal dark stripe on the forewing in both sexes.</p></tp:treatment-sec><tp:treatment-sec sec-type="material"><title>Other material examined and distribution.</title><p>We have examined material from southern Alabama, Mississippi, and Louisiana. Specimens in Bold database exhibit considerable heterogeneity but all sequences are within 0.8% of each other.</p></tp:treatment-sec><tp:treatment-sec sec-type="Diagnosis"><title>Diagnosis.</title><p>This species occurs with <italic><tp:taxon-name><tp:taxon-name-part taxon-name-part-type="genus">Doryodes</tp:taxon-name-part> <tp:taxon-name-part taxon-name-part-type="species">broui</tp:taxon-name-part></tp:taxon-name></italic>, <italic><tp:taxon-name><tp:taxon-name-part taxon-name-part-type="genus">Doryodes</tp:taxon-name-part> <tp:taxon-name-part taxon-name-part-type="species">reineckei</tp:taxon-name-part></tp:taxon-name></italic>, and <italic><tp:taxon-name><tp:taxon-name-part taxon-name-part-type="genus">Doryodes</tp:taxon-name-part> <tp:taxon-name-part taxon-name-part-type="species">tenuistriga</tp:taxon-name-part></tp:taxon-name></italic>. It is the largest species and with the most distinctive forewing pattern. It should not be confused with <italic><tp:taxon-name><tp:taxon-name-part taxon-name-part-type="genus">Doryodes</tp:taxon-name-part> <tp:taxon-name-part taxon-name-part-type="species">tenuistriga</tp:taxon-name-part></tp:taxon-name></italic>, which has a narrow forewing stripe, or with <italic><tp:taxon-name><tp:taxon-name-part taxon-name-part-type="genus">Doryodes</tp:taxon-name-part> <tp:taxon-name-part taxon-name-part-type="species">broui</tp:taxon-name-part></tp:taxon-name></italic>, which is smaller (forewing length: 13.0–15.5 mm) and also has a narrower forewing stripe. It can be distinguished from <italic><tp:taxon-name><tp:taxon-name-part taxon-name-part-type="genus">Doryodes</tp:taxon-name-part> <tp:taxon-name-part taxon-name-part-type="species">reineckei</tp:taxon-name-part></tp:taxon-name></italic> by the breadth and distinctness of the longitudinal stripe; in females of <italic><tp:taxon-name><tp:taxon-name-part taxon-name-part-type="genus">Doryodes</tp:taxon-name-part> <tp:taxon-name-part taxon-name-part-type="species">reineckei</tp:taxon-name-part></tp:taxon-name></italic> the forewing stripe is absent or pale <!--PageBreak-->gray, hardly contrasting with the ground color. The most distinguishing character of the male genitalia is the elongated terminal diverticulum of the vesica that projects ventrally. Females are similar to males but have longer, more pointed forewings and whiter hindwings. The female genitalia are the most robust of any <italic><tp:taxon-name><tp:taxon-name-part taxon-name-part-type="genus">Doryodes</tp:taxon-name-part></tp:taxon-name></italic> species. The corpus bursae has a bulge on the right side that is more pointed than in the other species, and the appendix bursae is quadrate with the posterior margin almost straight and heavily sclerotized.</p></tp:treatment-sec><tp:treatment-sec sec-type="Description"><title>Description.</title><p>Forewing ground color in spring and summer specimens yellowish white to buff with gray streaking, hindwing white to whitish buff; forewing in fall and winter specimens darker with more brown shading, hindwing variably suffused with brown, especially along wing margin. Forewing length 14.5–18.0 mm (males), 17.5–20.0 mm (females), similar in length to those of <italic><tp:taxon-name><tp:taxon-name-part taxon-name-part-type="genus">Doryodes</tp:taxon-name-part> <tp:taxon-name-part taxon-name-part-type="species">spadaria</tp:taxon-name-part></tp:taxon-name></italic>, but wings somewhat broader. Longitudinal stripe broader than in any other species in genus. Male genitalia with cornuti in variable patches on basal trunk of vesica, larger patch dorsal and most basal, two smaller patches of cornuti lateral and more distal (but one or both can be absent). Vesica with diverticulum 1 absent, its position represented by rounded curve of vesica posterior to swollen part of vesica after aedeagus; diverticulum 2 a rounded bulge on left side of vesica with large, slightly-serrated shark-fin-like cornutus; diverticula 3 a short quadrate pouch on right side almost opposite position of diverticulum 2; diverticulum 4 cone shaped, dorsolaterally on right, with bulbous spine-tipped cornutus at base near junction with elongated ventral lobed representing diverticulum 5. Female genitalia similar to those of the other species but more robust, and appendix bursae quadrate with posterior margin almost straight and heavily sclerotized.</p></tp:treatment-sec><tp:treatment-sec sec-type="Distribution and biology"><title>Distribution and biology.</title><p>The adults are found in tidal creeks and salt marshes from Alabama to Louisiana. The biology is unknown, but presumed to be similar to other species of <italic><tp:taxon-name><tp:taxon-name-part taxon-name-part-type="genus">Doryodes</tp:taxon-name-part></tp:taxon-name></italic> that occur in similar habitats. Adults occur throughout the year, but concentration of collecting dates suggests a primary brood from March to May and a secondary brood in September and October (V.A. Brou Jr. pers. comm.).</p></tp:treatment-sec><tp:treatment-sec><!--Section generated to contain objects referenced in tp:taxon-treatment.--><fig id="F2" position="float" orientation="portrait"><label>Figures 9–16.</label><caption><p><italic><tp:taxon-name><tp:taxon-name-part taxon-name-part-type="genus">Doryodes</tp:taxon-name-part></tp:taxon-name></italic> adults. <bold>9</bold> <italic><tp:taxon-name><tp:taxon-name-part taxon-name-part-type="genus">Doryodes</tp:taxon-name-part> <tp:taxon-name-part taxon-name-part-type="species">spadaria</tp:taxon-name-part></tp:taxon-name></italic> ♂, USA, North Carolina, Carteret Co., Ft Macon State Park <bold>10</bold> <italic><tp:taxon-name><tp:taxon-name-part taxon-name-part-type="genus">Doryodes</tp:taxon-name-part> <tp:taxon-name-part taxon-name-part-type="species">fusselli</tp:taxon-name-part></tp:taxon-name></italic> paratype ♂, USA, North Carolina, Carteret Co., Ft Macon State Park <bold>11</bold> <italic><tp:taxon-name><tp:taxon-name-part taxon-name-part-type="genus">Doryodes</tp:taxon-name-part> <tp:taxon-name-part taxon-name-part-type="species">fusselli</tp:taxon-name-part></tp:taxon-name></italic> paratype ♀, USA, North Carolina, New Hanover Co., Fort Fisher Maritime Forest <bold>12</bold> <italic><tp:taxon-name><tp:taxon-name-part taxon-name-part-type="genus">Doryodes</tp:taxon-name-part> <tp:taxon-name-part taxon-name-part-type="species">latistriga</tp:taxon-name-part></tp:taxon-name></italic> paratype ♂, USA, Alabama, Baldwin Co., Camp Beckwith <bold>13</bold> <italic><tp:taxon-name><tp:taxon-name-part taxon-name-part-type="genus">Doryodes</tp:taxon-name-part> <tp:taxon-name-part taxon-name-part-type="species">latistriga</tp:taxon-name-part></tp:taxon-name></italic> paratype ♂, USA, Mississippi, Harrison Co., Long Beach <bold>14</bold> <italic><tp:taxon-name><tp:taxon-name-part taxon-name-part-type="genus">Doryodes</tp:taxon-name-part> <tp:taxon-name-part taxon-name-part-type="species">latistriga</tp:taxon-name-part></tp:taxon-name></italic> paratype ♂, USA, Louisiana, Lafourche Parish, nr Golden Meadow <bold>15</bold> <italic><tp:taxon-name><tp:taxon-name-part taxon-name-part-type="genus">Doryodes</tp:taxon-name-part> <tp:taxon-name-part taxon-name-part-type="species">latistriga</tp:taxon-name-part></tp:taxon-name></italic> paratype ♂, USA, Louisiana, St Tammany Parish, 4.2 mi N Abita Springs <bold>16</bold> <italic><tp:taxon-name><tp:taxon-name-part taxon-name-part-type="genus">Doryodes</tp:taxon-name-part> <tp:taxon-name-part taxon-name-part-type="species">latistriga</tp:taxon-name-part></tp:taxon-name></italic> paratype ♀, USA, Mississippi, Jackson Co., Gulf Islands Nat. Seashore.</p></caption><graphic xmlns:xlink="http://www.w3.org/1999/xlink" xlink:href="zookeys-527-003-g002.jpg" position="float" orientation="portrait" xlink:type="simple" id="oo_60252.jpg"/></fig><fig id="F3" position="float" orientation="portrait"><label>Figures 17–24.</label><caption><p><italic><tp:taxon-name><tp:taxon-name-part taxon-name-part-type="genus">Doryodes</tp:taxon-name-part></tp:taxon-name></italic> adults. <bold>17</bold> <italic><tp:taxon-name><tp:taxon-name-part taxon-name-part-type="genus">Doryodes</tp:taxon-name-part> <tp:taxon-name-part taxon-name-part-type="species">latistriga</tp:taxon-name-part></tp:taxon-name></italic> paratype ♀, USA, Mississippi, Harrison Co., Long Beach <bold>18</bold> <italic><tp:taxon-name><tp:taxon-name-part taxon-name-part-type="genus">Doryodes</tp:taxon-name-part> <tp:taxon-name-part taxon-name-part-type="species">broui</tp:taxon-name-part></tp:taxon-name></italic> holotype ♂, USA, Louisiana, St John Parish, Edgard <bold>19</bold> <italic><tp:taxon-name><tp:taxon-name-part taxon-name-part-type="genus">Doryodes</tp:taxon-name-part> <tp:taxon-name-part taxon-name-part-type="species">broui</tp:taxon-name-part></tp:taxon-name></italic> paratype ♂, USA, Mississippi, Harrison Co., Long Beach <bold>20</bold> <italic><tp:taxon-name><tp:taxon-name-part taxon-name-part-type="genus">Doryodes</tp:taxon-name-part> <tp:taxon-name-part taxon-name-part-type="species">broui</tp:taxon-name-part></tp:taxon-name></italic> paratype ♂, USA, Texas, Jackson Co., Deutschburg <bold>21</bold> <italic><tp:taxon-name><tp:taxon-name-part taxon-name-part-type="genus">Doryodes</tp:taxon-name-part> <tp:taxon-name-part taxon-name-part-type="species">broui</tp:taxon-name-part></tp:taxon-name></italic> paratype ♂, USA, Louisiana, St John Parish, Edgard <bold>22</bold> <italic><tp:taxon-name><tp:taxon-name-part taxon-name-part-type="genus">Doryodes</tp:taxon-name-part> <tp:taxon-name-part taxon-name-part-type="species">broui</tp:taxon-name-part></tp:taxon-name></italic> Paratype ♀, USA, Louisiana, St Tammany Parish, 4.2 mi N Abita Springs <bold>23</bold> <italic><tp:taxon-name><tp:taxon-name-part taxon-name-part-type="genus">Doryodes</tp:taxon-name-part> <tp:taxon-name-part taxon-name-part-type="species">reineckei</tp:taxon-name-part></tp:taxon-name></italic> paratype ♂, USA, Louisiana, St Tammany Parish, 4.2 mi N Abita Springs <bold>24</bold> <italic><tp:taxon-name><tp:taxon-name-part taxon-name-part-type="genus">Doryodes</tp:taxon-name-part> <tp:taxon-name-part taxon-name-part-type="species">reineckei</tp:taxon-name-part></tp:taxon-name></italic> paratype ♂, USA, Louisiana, St Tammany Parish, 4.2 mi N Abita Springs.</p></caption><graphic xmlns:xlink="http://www.w3.org/1999/xlink" xlink:href="zookeys-527-003-g003.jpg" position="float" orientation="portrait" xlink:type="simple" id="oo_60253.jpg"/></fig><fig id="F7" position="float" orientation="portrait"><label>Figures 39–42.</label><caption><p><italic><tp:taxon-name><tp:taxon-name-part taxon-name-part-type="genus">Doryodes</tp:taxon-name-part></tp:taxon-name></italic> male genitalia (vesica from left lateral view). <bold>39</bold> <italic><tp:taxon-name><tp:taxon-name-part taxon-name-part-type="genus">Doryodes</tp:taxon-name-part> <tp:taxon-name-part taxon-name-part-type="species">latistriga</tp:taxon-name-part></tp:taxon-name></italic> paratype, <named-content xmlns:xlink="http://www.w3.org/1999/xlink" content-type="dwc:institutional_code" xlink:type="simple">CNC</named-content> slide 16049 <bold>40</bold> <italic><tp:taxon-name><tp:taxon-name-part taxon-name-part-type="genus">Doryodes</tp:taxon-name-part> <tp:taxon-name-part taxon-name-part-type="species">broui</tp:taxon-name-part></tp:taxon-name></italic> holotype, <named-content xmlns:xlink="http://www.w3.org/1999/xlink" content-type="dwc:institutional_code" xlink:type="simple">CNC</named-content> slide 16053 <bold>41</bold> <italic><tp:taxon-name><tp:taxon-name-part taxon-name-part-type="genus">Doryodes</tp:taxon-name-part> <tp:taxon-name-part taxon-name-part-type="species">reineckei</tp:taxon-name-part></tp:taxon-name></italic> paratype, <named-content xmlns:xlink="http://www.w3.org/1999/xlink" content-type="dwc:institutional_code" xlink:type="simple">CNC</named-content> slide 16414 <bold>42</bold> <italic><tp:taxon-name><tp:taxon-name-part taxon-name-part-type="genus">Doryodes</tp:taxon-name-part> <tp:taxon-name-part taxon-name-part-type="species">tenuistriga</tp:taxon-name-part></tp:taxon-name></italic>, <named-content xmlns:xlink="http://www.w3.org/1999/xlink" content-type="dwc:institutional_code" xlink:type="simple">CNC</named-content> slide 16055.</p></caption><graphic xmlns:xlink="http://www.w3.org/1999/xlink" xlink:href="zookeys-527-003-g007.jpg" position="float" orientation="portrait" xlink:type="simple" id="oo_60257.jpg"/></fig><fig id="F8" position="float" orientation="portrait"><label>Figures 43–49.</label><caption><p><italic><tp:taxon-name><tp:taxon-name-part taxon-name-part-type="genus">Doryodes</tp:taxon-name-part></tp:taxon-name></italic> female genitalia <bold>43</bold> <italic><tp:taxon-name><tp:taxon-name-part taxon-name-part-type="genus">Doryodes</tp:taxon-name-part> <tp:taxon-name-part taxon-name-part-type="species">bistrialis</tp:taxon-name-part></tp:taxon-name></italic>, <named-content xmlns:xlink="http://www.w3.org/1999/xlink" content-type="dwc:institutional_code" xlink:type="simple">CNC</named-content> slide 16046 <bold>44</bold> <italic><tp:taxon-name><tp:taxon-name-part taxon-name-part-type="genus">Doryodes</tp:taxon-name-part> <tp:taxon-name-part taxon-name-part-type="species">spadaria</tp:taxon-name-part></tp:taxon-name></italic>, <named-content xmlns:xlink="http://www.w3.org/1999/xlink" content-type="dwc:institutional_code" xlink:type="simple">CNC</named-content> slide 16047 <bold>45</bold> <italic><tp:taxon-name><tp:taxon-name-part taxon-name-part-type="genus">Doryodes</tp:taxon-name-part> <tp:taxon-name-part taxon-name-part-type="species">fusselli</tp:taxon-name-part></tp:taxon-name></italic>, JBS-6645 <bold>46</bold> <italic><tp:taxon-name><tp:taxon-name-part taxon-name-part-type="genus">Doryodes</tp:taxon-name-part> <tp:taxon-name-part taxon-name-part-type="species">latistriga</tp:taxon-name-part></tp:taxon-name></italic> paratype, <named-content xmlns:xlink="http://www.w3.org/1999/xlink" content-type="dwc:institutional_code" xlink:type="simple">CNC</named-content> slide 16439 <bold>47</bold> <italic><tp:taxon-name><tp:taxon-name-part taxon-name-part-type="genus">Doryodes</tp:taxon-name-part> <tp:taxon-name-part taxon-name-part-type="species">broui</tp:taxon-name-part></tp:taxon-name></italic> paratype, <named-content xmlns:xlink="http://www.w3.org/1999/xlink" content-type="dwc:institutional_code" xlink:type="simple">CNC</named-content> slide 16057 <bold>48</bold> <italic><tp:taxon-name><tp:taxon-name-part taxon-name-part-type="genus">Doryodes</tp:taxon-name-part> <tp:taxon-name-part taxon-name-part-type="species">reineckei</tp:taxon-name-part></tp:taxon-name></italic> paratype, <named-content xmlns:xlink="http://www.w3.org/1999/xlink" content-type="dwc:institutional_code" xlink:type="simple">CNC</named-content> slide 16056 <bold>49</bold> <italic><tp:taxon-name><tp:taxon-name-part taxon-name-part-type="genus">Doryodes</tp:taxon-name-part> <tp:taxon-name-part taxon-name-part-type="species">tenuistriga</tp:taxon-name-part></tp:taxon-name></italic>, <named-content xmlns:xlink="http://www.w3.org/1999/xlink" content-type="dwc:institutional_code" xlink:type="simple">CNC</named-content> slide 16798.</p></caption><graphic xmlns:xlink="http://www.w3.org/1999/xlink" xlink:href="zookeys-527-003-g008.jpg" position="float" orientation="portrait" xlink:type="simple" id="oo_60258.jpg"/></fig></tp:treatment-sec></tp:taxon-treatment>
