# Supplementary material for: A revision of the genus Doryodes Guenée, 1857, with descriptions of six new species (Lepidoptera, Erebidae, Catocalinae, Euclidiini)
Source: Zookeys. 2015 Oct 15;(527):3–30. doi: 10.3897/zookeys.527.6087 (PMC4668885; doi:10.3897/zookeys.527.6087)
Supplement: XML Treatment for Doryodes broui [file zookeys.527.6087-treatment10.xml]

<!DOCTYPE tp:taxon-treatment
  PUBLIC "-//TaxonX//DTD Taxonomic Treatment Publishing DTD v0 20100105//EN" "tax-treatment-NSO.dtd">
<tp:taxon-treatment xmlns:tp="http://www.plazi.org/taxpub"><tp:treatment-meta><kwd-group><label>Taxon classification</label><kwd><named-content content-type="kingdom">Animalia</named-content></kwd><kwd><named-content content-type="order">Lepidoptera</named-content></kwd><kwd><named-content content-type="family">Erebidae</named-content></kwd></kwd-group><mixed-citation publication-type="journal"><person-group><name><surname>Lafontaine</surname><given-names>J. Donald</given-names></name><name><surname>Sullivan</surname><given-names>J. Bolling</given-names></name></person-group><article-title>A revision of the genus <italic><tp:taxon-name><tp:taxon-name-part taxon-name-part-type="genus">Doryodes</tp:taxon-name-part></tp:taxon-name></italic> Guenée, 1857, with descriptions of six new species (<tp:taxon-name><tp:taxon-name-part taxon-name-part-type="order">Lepidoptera</tp:taxon-name-part></tp:taxon-name>, <tp:taxon-name><tp:taxon-name-part taxon-name-part-type="family">Erebidae</tp:taxon-name-part></tp:taxon-name>, <tp:taxon-name><tp:taxon-name-part taxon-name-part-type="subfamily">Catocalinae</tp:taxon-name-part></tp:taxon-name>, <tp:taxon-name><tp:taxon-name-part taxon-name-part-type="tribe">Euclidiini</tp:taxon-name-part></tp:taxon-name>)</article-title><source>Zookeys</source><day>15</day><month>10</month><year>2015</year><volume>2015</volume><issue>527</issue><fpage>3</fpage><lpage>30</lpage><pub-id pub-id-type="doi">10.3897/zookeys.527.6087</pub-id></mixed-citation></tp:treatment-meta><tp:nomenclature><tp:taxon-name>
                            <tp:taxon-name-part taxon-name-part-type="genus">Doryodes</tp:taxon-name-part>
                            <tp:taxon-name-part taxon-name-part-type="species">broui</tp:taxon-name-part>
                            <object-id xmlns:xlink="http://www.w3.org/1999/xlink" content-type="zoobank" xlink:type="simple">http://zoobank.org/B53AB087-6A59-436F-B0CB-91DA7C90172F</object-id>
                        </tp:taxon-name><tp:taxon-authority>Lafontaine &amp; Sullivan</tp:taxon-authority><tp:taxon-status xmlns:xlink="http://www.w3.org/1999/xlink" xlink:type="simple">sp. n.</tp:taxon-status><xref ref-type="fig" rid="F3">Figs 18–22</xref><xref ref-type="fig" rid="F7">, 40</xref><xref ref-type="fig" rid="F8">, 47</xref><!--PageBreak--></tp:nomenclature><tp:treatment-sec sec-type="type material"><title>Type material.</title><p><bold>Holotype</bold> ♂, <bold>Louisiana</bold>. St. Tammany Parish, 4.2 mi NE Abita Springs, sec 24, T6S R12E, <named-content xmlns:xlink="http://www.w3.org/1999/xlink" content-type="dwc:verbatimCoordinates" xlink:type="simple">N 30°30.986’, W 89°57.276’</named-content>, 3 May 2010, V.A. Brou Jr.; slide <named-content xmlns:xlink="http://www.w3.org/1999/xlink" content-type="dwc:institutional_code" xlink:type="simple">CNC</named-content> 16053; barcode CNCLEP 00113565. <named-content xmlns:xlink="http://www.w3.org/1999/xlink" content-type="dwc:institutional_code" xlink:type="simple">CNC</named-content>. <bold>Paratypes</bold>: 98 ♂, 49 ♀. <bold>Louisiana</bold>. Same locality and collector as holotype, 25 April 1984, <named-content xmlns:xlink="http://www.w3.org/1999/xlink" content-type="dwc:institutional_code" xlink:type="simple">CNC</named-content> slide ♀ 16057 (1 ♀), 24 May 1984 (1 ♀), 25 April 1985 (1 ♂), 5 &amp; 28 May &amp; 30 June 1986 (3 ♂), 2, 15 &amp; 16 June &amp; 12 Aug. 1988 (4 ♂), 5 &amp; 20 March &amp; 28 April 1989 (4 ♀), 16 &amp; 22 June &amp; 20 Dec. 1990 (2 ♂, 1 ♀), 14 April 1991 (1 ♀), 22 May &amp; 1 Nov. 1992 (1 ♂, 1 ♀), 18 Oct. 1993 (1 ♀), 11 &amp; 29 May, 13 June &amp; 16 Sept. 1996 (4 ♂), 1 March &amp; 9 April 1997 (2 ♂), 26 &amp; 28 May 1998 (2 ♂), 5, 8 &amp; 11 May 1999 (2 ♂, 1 ♀), 26 Jan. &amp; 15 May 2000 (1 ♂, 1 ♀), 18 &amp; 19 March 2002 (1 ♂, 2 ♀), 5, 11 &amp; 31 May 2003 (3 ♂, 2 ♀), 3 June 2005 (1 ♀), 19 May &amp; 2 &amp; 12 June 2006 (2 ♂, 1 ♀), 20 Feb., 6 April, &amp; 6 &amp; 25 May 2008 (2 ♂, 2 ♀), 26 March &amp; 12 May 2009 (2 ♂), 21 March &amp; 13 May 2010 (1 ♂, 3 ♀), 7 &amp; 23 April, 3, 21 &amp; 25 May &amp; 7 July 2011 (2 ♂, 4 ♀), 8 &amp; 10 April &amp; 12 May 2013 (1 ♂, 3 ♀). St. Tammany Parish, Hwy 90 at Hwy 433, 8 May 1971, E.H. Metzler, Female genitalia on slide # E.H.M. 686 (1 ♀). Cameron Parish, Johnson’s Bayou, 19 April 1985, <named-content xmlns:xlink="http://www.w3.org/1999/xlink" content-type="dwc:institutional_code" xlink:type="simple">CNC</named-content> slide ♀ 16048 (1 ♂, 1 ♀), 10 &amp; 19 Sept. 1985, (4 ♂), 14 Sept. 1990, V.A. Brou Jr. (3 ♂). Cameron Parish, Little Chenier, 14 May 1981, V.A. Brou Jr. (1 ♂). Lafourche Parish, Golden Meadow, 28 April 1975, V.A. Brou Jr. (2 ♂). Lafourche Parish, near Golden Meadow, 25 March 2007, V.A. Brou Jr. (1 ♀). St. John the Baptist Parish, Edgard, 29 March, 2 &amp; 9 April &amp; 9 June 1976 (4 ♂, 1 ♀), 7 April, 20 May, 5 June &amp; 5 Aug. 1977 (4 ♂), 10 Aug., 6 May, 1 June &amp; 7 Aug. 1978 (4 ♂, 1 ♀), 1 April, 12 &amp; 21 May, 24 July &amp; 17 Aug. 1979 (3 ♂, 3 ♀), 25 June, 25 July, 4 &amp; 12 Aug., 27 Sept., 17 &amp; 29 Oct. &amp; 2 Dec. 1980 (7 ♂, 2 ♀), 17 April, 9 May, 4 &amp; 6 June &amp; 2 Oct. 1981 (6 ♂, 1 ♀), 16 &amp; 25 March, 17 &amp; 20 April, 12, 21 &amp; 24 May, 4 &amp; 26 June, 11 Aug., 6 Sept., 7 Oct. &amp; 25 Dec. 1982 (11 ♂, 7 ♀), 14 May 1983 (1 ♂), 23 May 1984 (1 ♀), V.A. Brou Jr. St. John the Baptist Parish, Edgard, 10 May 1971, E.H. Metzler, Male genitalia on slide # E.H.M. 685 (1 ♂). Vermillion Parish, Intracoastal City, 26 July 1984, V.A. Brou Jr. (1 ♂). <bold>Mississippi</bold>. Harrison County, Long Beach, 18 May 1992, R. Kergosien (1 ♂); same collector and locality, 15 May 1997, <named-content xmlns:xlink="http://www.w3.org/1999/xlink" content-type="dwc:institutional_code" xlink:type="simple">CNC</named-content> slide 16680 (1 ♂); Jackson Co., Grand Bay Nat’l Wildlife Refuge, N 30°41.3’ W 60°40.6’, coastal marsh savanna, 21 July 2014, J. Bolling Sullivan, barcodes 14-NCCC-470, 471, 472, 473, 474 &amp; 475 (5 ♂). <bold>Texas</bold>. Jackson Co., Deutechburg, 7 Oct. 1974, A. &amp; M.E. Blanchard, slide <named-content xmlns:xlink="http://www.w3.org/1999/xlink" content-type="dwc:institutional_code" xlink:type="simple">CNC</named-content> 16682 (1 ♂); Brownsville, 6-11, Geo. Dorner (1 ♂). <named-content xmlns:xlink="http://www.w3.org/1999/xlink" content-type="dwc:institutional_code" xlink:type="simple">CNC</named-content>, <abbrev xmlns:xlink="http://www.w3.org/1999/xlink" content-type="institution" xlink:title="Eric H. Metzler Collection, Alamogordo, New Mexico, USA" xlink:type="simple">EHMC</abbrev>, <abbrev xmlns:xlink="http://www.w3.org/1999/xlink" content-type="institution" xlink:title="J. Bolling Sullivan Collection, Beaufort, North Carolina, USA" xlink:type="simple">JBSC</abbrev>, <abbrev xmlns:xlink="http://www.w3.org/1999/xlink" content-type="institution" xlink:title="Mississippi Entomological Museum, Mississippi State University, Mississippi, USA" xlink:type="simple">MEM</abbrev>, <named-content xmlns:xlink="http://www.w3.org/1999/xlink" content-type="dwc:institutional_code" xlink:type="simple">USNM</named-content>, <abbrev xmlns:xlink="http://www.w3.org/1999/xlink" content-type="institution" xlink:title="Vernon Antoine Brou Jr. Collection, Abita Springs, Louisiana, USA" xlink:type="simple">VABC</abbrev>.</p></tp:treatment-sec><tp:treatment-sec sec-type="Etymology"><title>Etymology.</title><p>We name this species after Vernon A. Brou, Jr. in recognition of his impressive and tireless efforts in collecting and researching the Lepidoptera of Louisiana.</p></tp:treatment-sec><tp:treatment-sec sec-type="Diagnosis"><title>Diagnosis.</title><p>This species occurs with <italic><tp:taxon-name><tp:taxon-name-part taxon-name-part-type="genus">Doryodes</tp:taxon-name-part> <tp:taxon-name-part taxon-name-part-type="species">latistriga</tp:taxon-name-part></tp:taxon-name></italic>, <italic><tp:taxon-name><tp:taxon-name-part taxon-name-part-type="genus">Doryodes</tp:taxon-name-part> <tp:taxon-name-part taxon-name-part-type="species">reineckei</tp:taxon-name-part></tp:taxon-name></italic>, and <italic><tp:taxon-name><tp:taxon-name-part taxon-name-part-type="genus">Doryodes</tp:taxon-name-part> <tp:taxon-name-part taxon-name-part-type="species">tenuistriga</tp:taxon-name-part></tp:taxon-name></italic> in coastal salt marsh habitats from Alabama to southern Texas. <italic><tp:taxon-name><tp:taxon-name-part taxon-name-part-type="genus">Doryodes</tp:taxon-name-part> <tp:taxon-name-part taxon-name-part-type="species">broui</tp:taxon-name-part></tp:taxon-name></italic> is superficially indistinguishable from <italic><tp:taxon-name><tp:taxon-name-part taxon-name-part-type="genus">Doryodes</tp:taxon-name-part> <tp:taxon-name-part taxon-name-part-type="species">spadaria</tp:taxon-name-part></tp:taxon-name></italic>, but differs from it in male genitalia, barcodes, and occurs far to the west of the known range of <italic><tp:taxon-name><tp:taxon-name-part taxon-name-part-type="genus">Doryodes</tp:taxon-name-part> <tp:taxon-name-part taxon-name-part-type="species">spadaria</tp:taxon-name-part></tp:taxon-name></italic>. It can be distinguished from <italic><tp:taxon-name><tp:taxon-name-part taxon-name-part-type="genus">Doryodes</tp:taxon-name-part> <tp:taxon-name-part taxon-name-part-type="species">reineckei</tp:taxon-name-part></tp:taxon-name></italic> in having a sharply-defined longitudinal dark stripe on the forewing, and from <italic><tp:taxon-name><tp:taxon-name-part taxon-name-part-type="genus">Doryodes</tp:taxon-name-part> <tp:taxon-name-part taxon-name-part-type="species">latistriga</tp:taxon-name-part></tp:taxon-name></italic> by the narrower forewing stripe in <italic><tp:taxon-name><tp:taxon-name-part taxon-name-part-type="genus">Doryodes</tp:taxon-name-part> <tp:taxon-name-part taxon-name-part-type="species">broui</tp:taxon-name-part></tp:taxon-name></italic>. It is most likely to be confused with <italic><tp:taxon-name><tp:taxon-name-part taxon-name-part-type="genus">Doryodes</tp:taxon-name-part> <tp:taxon-name-part taxon-name-part-type="species">tenuistriga</tp:taxon-name-part></tp:taxon-name></italic>, which typically is larger, but because of variation in both species, some specimens must be dissected or barcoded, for positive identification. The male genitalia of <italic><tp:taxon-name><tp:taxon-name-part taxon-name-part-type="genus">Doryodes</tp:taxon-name-part> <tp:taxon-name-part taxon-name-part-type="species">broui</tp:taxon-name-part></tp:taxon-name></italic> are most similar to those of <italic><tp:taxon-name><tp:taxon-name-part taxon-name-part-type="genus">Doryodes</tp:taxon-name-part> <tp:taxon-name-part taxon-name-part-type="species">latistriga</tp:taxon-name-part></tp:taxon-name></italic>, but the diverticula and cornuti are smaller, especially the terminal diverticulum (# 5), which is short and rounded, not elongated as in <italic><tp:taxon-name><tp:taxon-name-part taxon-name-part-type="genus">Doryodes</tp:taxon-name-part> <tp:taxon-name-part taxon-name-part-type="species">latistriga</tp:taxon-name-part></tp:taxon-name></italic>.</p></tp:treatment-sec><tp:treatment-sec sec-type="Description"><title>Description.</title><p>Forewing length: 13.0–15.5 mm (males), 13.5–17.0 mm (females), Forewing buffy brown to whitish gray with faint buffy streaks, darker forms in colder months; longitudinal stripe dark brown, similar in width to that of <italic><tp:taxon-name><tp:taxon-name-part taxon-name-part-type="genus">Doryodes</tp:taxon-name-part> <tp:taxon-name-part taxon-name-part-type="species">spadaria</tp:taxon-name-part></tp:taxon-name></italic>, narrower than for <italic><tp:taxon-name><tp:taxon-name-part taxon-name-part-type="genus">Doryodes</tp:taxon-name-part> <tp:taxon-name-part taxon-name-part-type="species">latistriga</tp:taxon-name-part></tp:taxon-name></italic>, wider than for <italic><tp:taxon-name><tp:taxon-name-part taxon-name-part-type="genus">Doryodes</tp:taxon-name-part> <tp:taxon-name-part taxon-name-part-type="species">tenuistriga</tp:taxon-name-part></tp:taxon-name></italic>. Male genitalia. Aedeagus 8 × <!--PageBreak--><!--PageBreak-->as long as mesial width; vesica with dorsolateral toothed triangular cornutus on left side of basal part of vesica distal to end of aedeagus; a sclerotized plate in anterior 90° bend in vesica at position of ductus seminalis; posterior curve in vesica extended posteriorly into rounded diverticulum 1 with toothed preapical cornutus; diverticulum 2 on left side reduced to low bulge with large conical cornutus in middle; preapical posterior diverticulum (# 4) tapered with conical cornutus at distal base and also at base of short rounded apical diverticulum 5. The female genitalia are similar to those of <italic><tp:taxon-name><tp:taxon-name-part taxon-name-part-type="genus">Doryodes</tp:taxon-name-part> <tp:taxon-name-part taxon-name-part-type="species">latistriga</tp:taxon-name-part></tp:taxon-name></italic>, but the appendix bursae is rounded posteriorly and only lightly sclerotized.</p></tp:treatment-sec><tp:treatment-sec sec-type="Distribution and biology"><title>Distribution and biology.</title><p><italic><tp:taxon-name><tp:taxon-name-part taxon-name-part-type="genus">Doryodes</tp:taxon-name-part> <tp:taxon-name-part taxon-name-part-type="species">broui</tp:taxon-name-part></tp:taxon-name></italic> occurs from Alabama to southern Texas. Nothing is known of its biology. Adults occur throughout the year, but concentration of collecting dates suggests a primary brood between mid-March and mid-June and a secondary protracted brood between late July and mid-October (V.A. Brou Jr. pers. comm.).</p></tp:treatment-sec><tp:treatment-sec><!--Section generated to contain objects referenced in tp:taxon-treatment.--><fig id="F3" position="float" orientation="portrait"><label>Figures 17–24.</label><caption><p><italic><tp:taxon-name><tp:taxon-name-part taxon-name-part-type="genus">Doryodes</tp:taxon-name-part></tp:taxon-name></italic> adults. <bold>17</bold> <italic><tp:taxon-name><tp:taxon-name-part taxon-name-part-type="genus">Doryodes</tp:taxon-name-part> <tp:taxon-name-part taxon-name-part-type="species">latistriga</tp:taxon-name-part></tp:taxon-name></italic> paratype ♀, USA, Mississippi, Harrison Co., Long Beach <bold>18</bold> <italic><tp:taxon-name><tp:taxon-name-part taxon-name-part-type="genus">Doryodes</tp:taxon-name-part> <tp:taxon-name-part taxon-name-part-type="species">broui</tp:taxon-name-part></tp:taxon-name></italic> holotype ♂, USA, Louisiana, St John Parish, Edgard <bold>19</bold> <italic><tp:taxon-name><tp:taxon-name-part taxon-name-part-type="genus">Doryodes</tp:taxon-name-part> <tp:taxon-name-part taxon-name-part-type="species">broui</tp:taxon-name-part></tp:taxon-name></italic> paratype ♂, USA, Mississippi, Harrison Co., Long Beach <bold>20</bold> <italic><tp:taxon-name><tp:taxon-name-part taxon-name-part-type="genus">Doryodes</tp:taxon-name-part> <tp:taxon-name-part taxon-name-part-type="species">broui</tp:taxon-name-part></tp:taxon-name></italic> paratype ♂, USA, Texas, Jackson Co., Deutschburg <bold>21</bold> <italic><tp:taxon-name><tp:taxon-name-part taxon-name-part-type="genus">Doryodes</tp:taxon-name-part> <tp:taxon-name-part taxon-name-part-type="species">broui</tp:taxon-name-part></tp:taxon-name></italic> paratype ♂, USA, Louisiana, St John Parish, Edgard <bold>22</bold> <italic><tp:taxon-name><tp:taxon-name-part taxon-name-part-type="genus">Doryodes</tp:taxon-name-part> <tp:taxon-name-part taxon-name-part-type="species">broui</tp:taxon-name-part></tp:taxon-name></italic> Paratype ♀, USA, Louisiana, St Tammany Parish, 4.2 mi N Abita Springs <bold>23</bold> <italic><tp:taxon-name><tp:taxon-name-part taxon-name-part-type="genus">Doryodes</tp:taxon-name-part> <tp:taxon-name-part taxon-name-part-type="species">reineckei</tp:taxon-name-part></tp:taxon-name></italic> paratype ♂, USA, Louisiana, St Tammany Parish, 4.2 mi N Abita Springs <bold>24</bold> <italic><tp:taxon-name><tp:taxon-name-part taxon-name-part-type="genus">Doryodes</tp:taxon-name-part> <tp:taxon-name-part taxon-name-part-type="species">reineckei</tp:taxon-name-part></tp:taxon-name></italic> paratype ♂, USA, Louisiana, St Tammany Parish, 4.2 mi N Abita Springs.</p></caption><graphic xmlns:xlink="http://www.w3.org/1999/xlink" xlink:href="zookeys-527-003-g003.jpg" position="float" orientation="portrait" xlink:type="simple" id="oo_60253.jpg"/></fig><fig id="F7" position="float" orientation="portrait"><label>Figures 39–42.</label><caption><p><italic><tp:taxon-name><tp:taxon-name-part taxon-name-part-type="genus">Doryodes</tp:taxon-name-part></tp:taxon-name></italic> male genitalia (vesica from left lateral view). <bold>39</bold> <italic><tp:taxon-name><tp:taxon-name-part taxon-name-part-type="genus">Doryodes</tp:taxon-name-part> <tp:taxon-name-part taxon-name-part-type="species">latistriga</tp:taxon-name-part></tp:taxon-name></italic> paratype, <named-content xmlns:xlink="http://www.w3.org/1999/xlink" content-type="dwc:institutional_code" xlink:type="simple">CNC</named-content> slide 16049 <bold>40</bold> <italic><tp:taxon-name><tp:taxon-name-part taxon-name-part-type="genus">Doryodes</tp:taxon-name-part> <tp:taxon-name-part taxon-name-part-type="species">broui</tp:taxon-name-part></tp:taxon-name></italic> holotype, <named-content xmlns:xlink="http://www.w3.org/1999/xlink" content-type="dwc:institutional_code" xlink:type="simple">CNC</named-content> slide 16053 <bold>41</bold> <italic><tp:taxon-name><tp:taxon-name-part taxon-name-part-type="genus">Doryodes</tp:taxon-name-part> <tp:taxon-name-part taxon-name-part-type="species">reineckei</tp:taxon-name-part></tp:taxon-name></italic> paratype, <named-content xmlns:xlink="http://www.w3.org/1999/xlink" content-type="dwc:institutional_code" xlink:type="simple">CNC</named-content> slide 16414 <bold>42</bold> <italic><tp:taxon-name><tp:taxon-name-part taxon-name-part-type="genus">Doryodes</tp:taxon-name-part> <tp:taxon-name-part taxon-name-part-type="species">tenuistriga</tp:taxon-name-part></tp:taxon-name></italic>, <named-content xmlns:xlink="http://www.w3.org/1999/xlink" content-type="dwc:institutional_code" xlink:type="simple">CNC</named-content> slide 16055.</p></caption><graphic xmlns:xlink="http://www.w3.org/1999/xlink" xlink:href="zookeys-527-003-g007.jpg" position="float" orientation="portrait" xlink:type="simple" id="oo_60257.jpg"/></fig><fig id="F8" position="float" orientation="portrait"><label>Figures 43–49.</label><caption><p><italic><tp:taxon-name><tp:taxon-name-part taxon-name-part-type="genus">Doryodes</tp:taxon-name-part></tp:taxon-name></italic> female genitalia <bold>43</bold> <italic><tp:taxon-name><tp:taxon-name-part taxon-name-part-type="genus">Doryodes</tp:taxon-name-part> <tp:taxon-name-part taxon-name-part-type="species">bistrialis</tp:taxon-name-part></tp:taxon-name></italic>, <named-content xmlns:xlink="http://www.w3.org/1999/xlink" content-type="dwc:institutional_code" xlink:type="simple">CNC</named-content> slide 16046 <bold>44</bold> <italic><tp:taxon-name><tp:taxon-name-part taxon-name-part-type="genus">Doryodes</tp:taxon-name-part> <tp:taxon-name-part taxon-name-part-type="species">spadaria</tp:taxon-name-part></tp:taxon-name></italic>, <named-content xmlns:xlink="http://www.w3.org/1999/xlink" content-type="dwc:institutional_code" xlink:type="simple">CNC</named-content> slide 16047 <bold>45</bold> <italic><tp:taxon-name><tp:taxon-name-part taxon-name-part-type="genus">Doryodes</tp:taxon-name-part> <tp:taxon-name-part taxon-name-part-type="species">fusselli</tp:taxon-name-part></tp:taxon-name></italic>, JBS-6645 <bold>46</bold> <italic><tp:taxon-name><tp:taxon-name-part taxon-name-part-type="genus">Doryodes</tp:taxon-name-part> <tp:taxon-name-part taxon-name-part-type="species">latistriga</tp:taxon-name-part></tp:taxon-name></italic> paratype, <named-content xmlns:xlink="http://www.w3.org/1999/xlink" content-type="dwc:institutional_code" xlink:type="simple">CNC</named-content> slide 16439 <bold>47</bold> <italic><tp:taxon-name><tp:taxon-name-part taxon-name-part-type="genus">Doryodes</tp:taxon-name-part> <tp:taxon-name-part taxon-name-part-type="species">broui</tp:taxon-name-part></tp:taxon-name></italic> paratype, <named-content xmlns:xlink="http://www.w3.org/1999/xlink" content-type="dwc:institutional_code" xlink:type="simple">CNC</named-content> slide 16057 <bold>48</bold> <italic><tp:taxon-name><tp:taxon-name-part taxon-name-part-type="genus">Doryodes</tp:taxon-name-part> <tp:taxon-name-part taxon-name-part-type="species">reineckei</tp:taxon-name-part></tp:taxon-name></italic> paratype, <named-content xmlns:xlink="http://www.w3.org/1999/xlink" content-type="dwc:institutional_code" xlink:type="simple">CNC</named-content> slide 16056 <bold>49</bold> <italic><tp:taxon-name><tp:taxon-name-part taxon-name-part-type="genus">Doryodes</tp:taxon-name-part> <tp:taxon-name-part taxon-name-part-type="species">tenuistriga</tp:taxon-name-part></tp:taxon-name></italic>, <named-content xmlns:xlink="http://www.w3.org/1999/xlink" content-type="dwc:institutional_code" xlink:type="simple">CNC</named-content> slide 16798.</p></caption><graphic xmlns:xlink="http://www.w3.org/1999/xlink" xlink:href="zookeys-527-003-g008.jpg" position="float" orientation="portrait" xlink:type="simple" id="oo_60258.jpg"/></fig></tp:treatment-sec></tp:taxon-treatment>
