# Supplementary material for: A revision of the genus Doryodes Guenée, 1857, with descriptions of six new species (Lepidoptera, Erebidae, Catocalinae, Euclidiini)
Source: Zookeys. 2015 Oct 15;(527):3–30. doi: 10.3897/zookeys.527.6087 (PMC4668885; doi:10.3897/zookeys.527.6087)
Supplement: XML Treatment for Doryodes reineckei [file zookeys.527.6087-treatment11.xml]

<!DOCTYPE tp:taxon-treatment
  PUBLIC "-//TaxonX//DTD Taxonomic Treatment Publishing DTD v0 20100105//EN" "tax-treatment-NSO.dtd">
<tp:taxon-treatment xmlns:tp="http://www.plazi.org/taxpub"><tp:treatment-meta><kwd-group><label>Taxon classification</label><kwd><named-content content-type="kingdom">Animalia</named-content></kwd><kwd><named-content content-type="order">Lepidoptera</named-content></kwd><kwd><named-content content-type="family">Erebidae</named-content></kwd></kwd-group><mixed-citation publication-type="journal"><person-group><name><surname>Lafontaine</surname><given-names>J. Donald</given-names></name><name><surname>Sullivan</surname><given-names>J. Bolling</given-names></name></person-group><article-title>A revision of the genus <italic><tp:taxon-name><tp:taxon-name-part taxon-name-part-type="genus">Doryodes</tp:taxon-name-part></tp:taxon-name></italic> Guenée, 1857, with descriptions of six new species (<tp:taxon-name><tp:taxon-name-part taxon-name-part-type="order">Lepidoptera</tp:taxon-name-part></tp:taxon-name>, <tp:taxon-name><tp:taxon-name-part taxon-name-part-type="family">Erebidae</tp:taxon-name-part></tp:taxon-name>, <tp:taxon-name><tp:taxon-name-part taxon-name-part-type="subfamily">Catocalinae</tp:taxon-name-part></tp:taxon-name>, <tp:taxon-name><tp:taxon-name-part taxon-name-part-type="tribe">Euclidiini</tp:taxon-name-part></tp:taxon-name>)</article-title><source>Zookeys</source><day>15</day><month>10</month><year>2015</year><volume>2015</volume><issue>527</issue><fpage>3</fpage><lpage>30</lpage><pub-id pub-id-type="doi">10.3897/zookeys.527.6087</pub-id></mixed-citation></tp:treatment-meta><tp:nomenclature><tp:taxon-name>
                            <tp:taxon-name-part taxon-name-part-type="genus">Doryodes</tp:taxon-name-part>
                            <tp:taxon-name-part taxon-name-part-type="species">reineckei</tp:taxon-name-part>
                            <object-id xmlns:xlink="http://www.w3.org/1999/xlink" content-type="zoobank" xlink:type="simple">http://zoobank.org/07D8C57D-B2CF-478B-84A5-5642E4BA09D9</object-id>
                        </tp:taxon-name><tp:taxon-authority>Sullivan &amp; Lafontaine</tp:taxon-authority><tp:taxon-status xmlns:xlink="http://www.w3.org/1999/xlink" xlink:type="simple">sp. n.</tp:taxon-status><xref ref-type="fig" rid="F3">Figs 23–24</xref><xref ref-type="fig" rid="F4">, 25–28</xref><xref ref-type="fig" rid="F7">, 41</xref><xref ref-type="fig" rid="F8">, 48</xref></tp:nomenclature><tp:treatment-sec sec-type="type material"><title>Type material.</title><p><bold>Holotype</bold> ♂, <bold>Alabama</bold>. Baldwin Co., Camp Beckwith, UV trap, Spartina-Juncus marsh, <named-content xmlns:xlink="http://www.w3.org/1999/xlink" content-type="dwc:verbatimCoordinates" xlink:type="simple">W 30.39538; N -87.84657</named-content>; 7 Aug. 2009. J. Bolling Sullivan. <named-content xmlns:xlink="http://www.w3.org/1999/xlink" content-type="dwc:institutional_code" xlink:type="simple">USNM</named-content>. <bold>Paratypes</bold>: 122 ♂, 74 ♀. <bold>Alabama</bold>. Same data as for holotype but collected 5 Aug. 2009 (one with slide <named-content xmlns:xlink="http://www.w3.org/1999/xlink" content-type="dwc:institutional_code" xlink:type="simple">CNC</named-content> 16414) (5 ♂), 9 Aug. 2009, one with barcode label CNCLEP 00113509 (2 ♂); Baldwin Co., Weeks Bay Preserve, <named-content xmlns:xlink="http://www.w3.org/1999/xlink" content-type="dwc:verbatimCoordinates" xlink:type="simple">N 30.414°, W -87.833°</named-content>; 4 Aug. 2009. J. Bolling Sullivan, barcodes 09-MISC-050, 051, 052, 053 (4 ♂). <bold>Louisiana</bold>. St. Tammany Parish, 4.2 mi NE Abita Springs, sec 24, T6S R12E, <named-content xmlns:xlink="http://www.w3.org/1999/xlink" content-type="dwc:verbatimCoordinates" xlink:type="simple">N 30°30.986’, W 89°57.276’</named-content>, 8 April 1983, V.A. Brou Jr. (1 ♂); same locality and collector, 15 &amp; 20 May, 2 Sept. 1983 (5 ♂, 2 ♀), 13, 26–30 April, 8 &amp; 23 May &amp; 8 Aug. 1984 (2 ♂, 7 ♀), 26 &amp; 28 April 1985 (1 ♂, 1 ♀), 1 May, 10 May, <named-content xmlns:xlink="http://www.w3.org/1999/xlink" content-type="dwc:institutional_code" xlink:type="simple">CNC</named-content> ♀ slide 16056, 11, 14, 16 &amp; 22 May 1986 (5 ♂, 4 ♀), 9 &amp; 31 May &amp; 29 Nov. 1988 (2 ♂, 1 ♀), 8 April, 25 May &amp; 6 June 1989 (2 ♂,1 ♀), 26 Feb., 10 March, 14 May &amp; 2 June 1990 (3 ♂, 1 ♀), 12 April 1991 (1 ♀), 24 June 1992 (1 ♂), 14 April &amp; 16 Nov. 1993 (2 ♂), 17 April &amp; 4 May 1994 (2 ♂), 29 March, 23 April &amp; 2 Aug. 1995 (3 ♂), 20 &amp; 22 April, 20 May &amp; 29 May 1996 (4 ♂, 2 ♀), 24 Feb. &amp; 1 March 1997 (2 ♂), 16 June 1998 (1 ♂), 4 April 1999 (1 ♂), 19 March 2000 (2 ♀), 28 April 2001 (1 ♂), 24 Jan., 15, 16 &amp; 22 March 2002 (3 ♂, 7 ♀), 7 &amp; 8 April 2005 (1 ♂, 2 ♀), 27 March, 26 April &amp; 2 May 2006 (3 ♂), 28 April, 5 May &amp; 6 June 2007 (3 ♂), 28 March slide <named-content xmlns:xlink="http://www.w3.org/1999/xlink" content-type="dwc:institutional_code" xlink:type="simple">CNC</named-content> 16410 ♂, 31 March, 11 April barcode CNCLEP 00113564, 16 April, 1 May, 19 June &amp; 11 Aug. 2008 (4 ♂, 3 ♀), 14 Feb., 21 March, 12, 19, 21 &amp; 28 April 2009 (7 ♂, 1 ♀), 21 March, 3, 23 &amp; 25 April, 5, 24 &amp; 26 May 2010 (6 ♂, 2 ♀), 21 Jan., 8, 22, 25, 26 &amp; 27 April, 3, 8 &amp; 28 May 2011 (8 ♂, 6 ♀), 12 Feb., 10 April 2012, barcodes CNCLEP 00113563 &amp; 00113568, 22 April, 9 June 2012 (2 ♂, 3 ♀), 10 April 2013, barcode CNCLEP 00113511, 10 April 2013, <named-content xmlns:xlink="http://www.w3.org/1999/xlink" content-type="dwc:institutional_code" xlink:type="simple">CNC</named-content> slide ♀ 16436 (2 ♀), <!--PageBreak-->V.A. Brou Jr. St. Tammany Parish, Hwy 90 at Hwy 433, 8 May 1971, E.H. Metzler, Female genitalia on slide # E.H.M. 683 (1 ♀). Cameron Parish, Johnson’s Bayou, 23 Oct. 1985, V.A. Brou Jr. (1 ♂). Lafourche Parish, Cut Off, 21 Feb., 11 &amp; 19, 20, 21, <!--PageBreak-->&amp; 25 April, 16 May 1975, V.A. Brou Jr. (3 ♂, 14 ♀). Lafourche Parish, near Golden Meadow, 2 July &amp; 6 Aug. 2005 (3 ♀), 25 March 2007, V.A. Brou Jr. (1 ♀). St. John the Baptist Parish, Edgard, 23 April 1973, (1 ♂), 16 April 1975 (1 ♂), 26 March, 18 &amp; 23 April &amp; 1 May 1976 (5 ♂, 1 ♀), 22 April, 5, 6 &amp; 23 May 1977 (3 ♂, 2 ♀), 1, 7, 8 &amp; 11 May &amp; 3 June 1978 (5 ♂), 22 March, 1, 13 &amp; 24 April &amp; 2 May 1979 (6 ♂, 2 ♀), 9 May 1981 (1 ♂), 6 Jan., 16 &amp; 24 March, 2, 17, 18 &amp; 24 April 1982 (6 ♂, 1 ♀), 14 May 1983 (2 ♂, 1♀), V.A. Brou Jr. <bold>Mississippi</bold>. Harrison County, Long Beach, 11 Feb. 1995, R. Kergosien (1 ♂); Jackson Co., G.C.R.L. Ocean Sp. [Gulf Coast Research Laboratory, Ocean Springs], 25 January 1993, R. Kergosien (1 ♂). <named-content xmlns:xlink="http://www.w3.org/1999/xlink" content-type="dwc:institutional_code" xlink:type="simple">CNC</named-content>, <abbrev xmlns:xlink="http://www.w3.org/1999/xlink" content-type="institution" xlink:title="Eric H. Metzler Collection, Alamogordo, New Mexico, USA" xlink:type="simple">EHMC</abbrev>, <named-content xmlns:xlink="http://www.w3.org/1999/xlink" content-type="dwc:institutional_code" xlink:type="simple">FSCA</named-content>, <abbrev xmlns:xlink="http://www.w3.org/1999/xlink" content-type="institution" xlink:title="J. Bolling Sullivan Collection, Beaufort, North Carolina, USA" xlink:type="simple">JBSC</abbrev>, <abbrev xmlns:xlink="http://www.w3.org/1999/xlink" content-type="institution" xlink:title="Mississippi Entomological Museum, Mississippi State University, Mississippi, USA" xlink:type="simple">MEM</abbrev>, <named-content xmlns:xlink="http://www.w3.org/1999/xlink" content-type="dwc:institutional_code" xlink:type="simple">USNM</named-content>, <abbrev xmlns:xlink="http://www.w3.org/1999/xlink" content-type="institution" xlink:title="Vernon Antoine Brou Jr. Collection, Abita Springs, Louisiana, USA" xlink:type="simple">VABC</abbrev>.</p></tp:treatment-sec><tp:treatment-sec sec-type="Etymology"><title>Etymology.</title><p>The species is named for John P. Reinecke, a retired <named-content xmlns:xlink="http://www.w3.org/1999/xlink" content-type="dwc:institutional_code" xlink:type="simple">USDA</named-content> entomologist who worked in Mississippi and developed insect organ culture techniques and detailed the anatomy of the hindgut of larval Lepidoptera.</p></tp:treatment-sec><tp:treatment-sec sec-type="Diagnosis"><title>Diagnosis.</title><p>This species occurs with <italic><tp:taxon-name><tp:taxon-name-part taxon-name-part-type="genus">Doryodes</tp:taxon-name-part> <tp:taxon-name-part taxon-name-part-type="species">latistriga</tp:taxon-name-part></tp:taxon-name></italic>, <italic><tp:taxon-name><tp:taxon-name-part taxon-name-part-type="genus">Doryodes</tp:taxon-name-part> <tp:taxon-name-part taxon-name-part-type="species">broui</tp:taxon-name-part></tp:taxon-name></italic>, and <italic><tp:taxon-name><tp:taxon-name-part taxon-name-part-type="genus">Doryodes</tp:taxon-name-part> <tp:taxon-name-part taxon-name-part-type="species">tenuistriga</tp:taxon-name-part></tp:taxon-name></italic> in coastal salt marsh habitats from Alabama to Texas. <italic><tp:taxon-name><tp:taxon-name-part taxon-name-part-type="genus">Doryodes</tp:taxon-name-part> <tp:taxon-name-part taxon-name-part-type="species">bistrialis</tp:taxon-name-part></tp:taxon-name></italic> may occur nearby on the Gulf Coast, but inhabits inland longleaf pine savannas rather than salt marshes. <italic><tp:taxon-name><tp:taxon-name-part taxon-name-part-type="genus">Doryodes</tp:taxon-name-part> <tp:taxon-name-part taxon-name-part-type="species">reineckei</tp:taxon-name-part></tp:taxon-name></italic> is immediately distinguished from other species of <italic><tp:taxon-name><tp:taxon-name-part taxon-name-part-type="genus">Doryodes</tp:taxon-name-part></tp:taxon-name></italic> in having a broader forewing in the male, the wing pattern appears faded and smudged, and the ventral margin of the longitudinal stripe appears to blend into the forewing ground color below it, not sharply defined as in other species. The male genitalia of <italic><tp:taxon-name><tp:taxon-name-part taxon-name-part-type="genus">Doryodes</tp:taxon-name-part> <tp:taxon-name-part taxon-name-part-type="species">reineckei</tp:taxon-name-part></tp:taxon-name></italic> are smaller than those of <italic><tp:taxon-name><tp:taxon-name-part taxon-name-part-type="genus">Doryodes</tp:taxon-name-part> <tp:taxon-name-part taxon-name-part-type="species">latistriga</tp:taxon-name-part></tp:taxon-name></italic>, but the characters of the vesica are definitive. In <italic><tp:taxon-name><tp:taxon-name-part taxon-name-part-type="genus">Doryodes</tp:taxon-name-part> <tp:taxon-name-part taxon-name-part-type="species">reineckei</tp:taxon-name-part></tp:taxon-name></italic> the three patches of cornuti on the basal trunk of the vesica are rotated to the left, so the basal one is more lateral than dorsal; diverticulum 1 of the vesica projects dorsally and has a rooster-comb-like cornutus, whereas in <italic><tp:taxon-name><tp:taxon-name-part taxon-name-part-type="genus">Doryodes</tp:taxon-name-part> <tp:taxon-name-part taxon-name-part-type="species">latistriga</tp:taxon-name-part></tp:taxon-name></italic> and <italic><tp:taxon-name><tp:taxon-name-part taxon-name-part-type="genus">Doryodes</tp:taxon-name-part> <tp:taxon-name-part taxon-name-part-type="species">broui</tp:taxon-name-part></tp:taxon-name></italic> there is a tapered diverticulum (or rounded lobe) projecting posteriorly with a small spined cornutus on the side, and diverticulum 2 has no cornutus in <italic><tp:taxon-name><tp:taxon-name-part taxon-name-part-type="genus">Doryodes</tp:taxon-name-part> <tp:taxon-name-part taxon-name-part-type="species">reineckei</tp:taxon-name-part></tp:taxon-name></italic>, whereas in the other two species there is a large cornutus at the base of the diverticulum. Females are immediately distinguishable by their whitish-gray forewing color with the longitudinal stripe is absent, or very faint, compared with the normal pattern seen in other species of <italic><tp:taxon-name><tp:taxon-name-part taxon-name-part-type="genus">Doryodes</tp:taxon-name-part></tp:taxon-name></italic>. Females have acutely pointed forewings.</p></tp:treatment-sec><tp:treatment-sec sec-type="Description"><title>Description.</title><p>Forewing length 15.0–17.0 mm (males), 17.0–20.0 mm (females). Male noticeably broader winged than other species of <italic><tp:taxon-name><tp:taxon-name-part taxon-name-part-type="genus">Doryodes</tp:taxon-name-part></tp:taxon-name></italic>. Forewing pale brown to dark gray brown, darker forms in colder months; longitudinal dark stripe paler and less sharply defined than in other species, lower margin of stripe blending into darker ground color below it; wing margin more rounded than in other species. Male genitalia with valve similar in size to that of <italic><tp:taxon-name><tp:taxon-name-part taxon-name-part-type="genus">Doryodes</tp:taxon-name-part> <tp:taxon-name-part taxon-name-part-type="species">spadaria</tp:taxon-name-part></tp:taxon-name></italic> but aedeagus much shorter (2.29 versus 2.97 mm), about 7.5 × as long as mesial width; basal trunk of the vesica with three patches of cornuti, two ventrolaterally on right side of aedeagus, largest one basal, dorsolaterally on left with multiple spinules on a heavily-sclerotized oval plate. Vesica above basal trunk T-shaped, elongated posteriorly-directed diverticulum 1 with a preapical rooster-comb-like cornutus on anterior surface, a small rounded diverticulum 2 on posterior right side opposite end of aedeagus, a sclerotized plate at 90° ventral angle in vesica next to ductus seminalis, and a ventral rounded apical diverticulum 5 with a conical cornutus on left <!--PageBreak-->side. Female genitalia disproportionally small, especially sclerotized plate in ventral wall of ductus bursae only 2.5 × as long as posterior width, plate tapered anteriorly, only 0.55–0.65 × as long as ductus bursae; ductus seminalis broad at base and gradually tapered, so appearing much wider than other species except <italic><tp:taxon-name><tp:taxon-name-part taxon-name-part-type="genus">Doryodes</tp:taxon-name-part> <tp:taxon-name-part taxon-name-part-type="species">tenuistriga</tp:taxon-name-part></tp:taxon-name></italic>, and, like <italic><tp:taxon-name><tp:taxon-name-part taxon-name-part-type="genus">Doryodes</tp:taxon-name-part> <tp:taxon-name-part taxon-name-part-type="species">tenuistriga</tp:taxon-name-part></tp:taxon-name></italic>, corpus bursae more rounded than in other species; appendix bursae a rounded lightly-sclerotized lobe with slightly bilobed posterior margin.</p><!--PageBreak--></tp:treatment-sec><tp:treatment-sec sec-type="Distribution and biology"><title>Distribution and biology.</title><p>The species has been collected from the western panhandle of Florida along the Gulf Coast to eastern Texas. Dates are from April to August but it is likely on the wing throughout the year. Nothing is known of its biology other than its association with <italic><tp:taxon-name><tp:taxon-name-part taxon-name-part-type="genus">Spartina</tp:taxon-name-part></tp:taxon-name></italic> marshes. Adults probably occur throughout the year, but most records are from a large brood occurring between mid-March and late June, with a minor second brood in the late summer and fall (V.A. Brou Jr. pers. comm.).</p><!--PageBreak--></tp:treatment-sec><tp:treatment-sec><!--Section generated to contain objects referenced in tp:taxon-treatment.--><fig id="F3" position="float" orientation="portrait"><label>Figures 17–24.</label><caption><p><italic><tp:taxon-name><tp:taxon-name-part taxon-name-part-type="genus">Doryodes</tp:taxon-name-part></tp:taxon-name></italic> adults. <bold>17</bold> <italic><tp:taxon-name><tp:taxon-name-part taxon-name-part-type="genus">Doryodes</tp:taxon-name-part> <tp:taxon-name-part taxon-name-part-type="species">latistriga</tp:taxon-name-part></tp:taxon-name></italic> paratype ♀, USA, Mississippi, Harrison Co., Long Beach <bold>18</bold> <italic><tp:taxon-name><tp:taxon-name-part taxon-name-part-type="genus">Doryodes</tp:taxon-name-part> <tp:taxon-name-part taxon-name-part-type="species">broui</tp:taxon-name-part></tp:taxon-name></italic> holotype ♂, USA, Louisiana, St John Parish, Edgard <bold>19</bold> <italic><tp:taxon-name><tp:taxon-name-part taxon-name-part-type="genus">Doryodes</tp:taxon-name-part> <tp:taxon-name-part taxon-name-part-type="species">broui</tp:taxon-name-part></tp:taxon-name></italic> paratype ♂, USA, Mississippi, Harrison Co., Long Beach <bold>20</bold> <italic><tp:taxon-name><tp:taxon-name-part taxon-name-part-type="genus">Doryodes</tp:taxon-name-part> <tp:taxon-name-part taxon-name-part-type="species">broui</tp:taxon-name-part></tp:taxon-name></italic> paratype ♂, USA, Texas, Jackson Co., Deutschburg <bold>21</bold> <italic><tp:taxon-name><tp:taxon-name-part taxon-name-part-type="genus">Doryodes</tp:taxon-name-part> <tp:taxon-name-part taxon-name-part-type="species">broui</tp:taxon-name-part></tp:taxon-name></italic> paratype ♂, USA, Louisiana, St John Parish, Edgard <bold>22</bold> <italic><tp:taxon-name><tp:taxon-name-part taxon-name-part-type="genus">Doryodes</tp:taxon-name-part> <tp:taxon-name-part taxon-name-part-type="species">broui</tp:taxon-name-part></tp:taxon-name></italic> Paratype ♀, USA, Louisiana, St Tammany Parish, 4.2 mi N Abita Springs <bold>23</bold> <italic><tp:taxon-name><tp:taxon-name-part taxon-name-part-type="genus">Doryodes</tp:taxon-name-part> <tp:taxon-name-part taxon-name-part-type="species">reineckei</tp:taxon-name-part></tp:taxon-name></italic> paratype ♂, USA, Louisiana, St Tammany Parish, 4.2 mi N Abita Springs <bold>24</bold> <italic><tp:taxon-name><tp:taxon-name-part taxon-name-part-type="genus">Doryodes</tp:taxon-name-part> <tp:taxon-name-part taxon-name-part-type="species">reineckei</tp:taxon-name-part></tp:taxon-name></italic> paratype ♂, USA, Louisiana, St Tammany Parish, 4.2 mi N Abita Springs.</p></caption><graphic xmlns:xlink="http://www.w3.org/1999/xlink" xlink:href="zookeys-527-003-g003.jpg" position="float" orientation="portrait" xlink:type="simple" id="oo_60253.jpg"/></fig><fig id="F4" position="float" orientation="portrait"><label>Figures 25–32.</label><caption><p><italic><tp:taxon-name><tp:taxon-name-part taxon-name-part-type="genus">Doryodes</tp:taxon-name-part></tp:taxon-name></italic> adults. <bold>25</bold> <italic><tp:taxon-name><tp:taxon-name-part taxon-name-part-type="genus">Doryodes</tp:taxon-name-part> <tp:taxon-name-part taxon-name-part-type="species">reineckei</tp:taxon-name-part></tp:taxon-name></italic> paratype ♂, USA, Alabama, Baldwin Co., Camp Beckwith <bold>26</bold> <italic><tp:taxon-name><tp:taxon-name-part taxon-name-part-type="genus">Doryodes</tp:taxon-name-part> <tp:taxon-name-part taxon-name-part-type="species">reineckei</tp:taxon-name-part></tp:taxon-name></italic> paratype ♂, USA, Alabama, Baldwin Co., Camp Beckwith <bold>27</bold> <italic><tp:taxon-name><tp:taxon-name-part taxon-name-part-type="genus">Doryodes</tp:taxon-name-part> <tp:taxon-name-part taxon-name-part-type="species">reineckei</tp:taxon-name-part></tp:taxon-name></italic> paratype ♀, USA, Louisiana, St Tammany Parish, 4.2 mi N Abita Springs <bold>28</bold> <italic><tp:taxon-name><tp:taxon-name-part taxon-name-part-type="genus">Doryodes</tp:taxon-name-part> <tp:taxon-name-part taxon-name-part-type="species">reineckei</tp:taxon-name-part></tp:taxon-name></italic> paratype ♀, USA, Louisiana, St Tammany Parish, 4.2 mi N Abita Springs <bold>29</bold> <italic><tp:taxon-name><tp:taxon-name-part taxon-name-part-type="genus">Doryodes</tp:taxon-name-part> <tp:taxon-name-part taxon-name-part-type="species">tenuistriga</tp:taxon-name-part></tp:taxon-name></italic> ♂, USA, Texas, Cameron Co., Laguna Atascosa <bold>30</bold> <italic><tp:taxon-name><tp:taxon-name-part taxon-name-part-type="genus">Doryodes</tp:taxon-name-part> <tp:taxon-name-part taxon-name-part-type="species">tenuistriga</tp:taxon-name-part></tp:taxon-name></italic> ♀, USA, Texas, Cameron Co., Brownsville. <bold>31</bold> <italic><tp:taxon-name><tp:taxon-name-part taxon-name-part-type="genus">Doryodes</tp:taxon-name-part> <tp:taxon-name-part taxon-name-part-type="species">tenuistriga</tp:taxon-name-part></tp:taxon-name></italic> ♂, USA, Louisiana, Cameron Parish, Johnson Bayou. <bold>32</bold> <italic><tp:taxon-name><tp:taxon-name-part taxon-name-part-type="genus">Doryodes</tp:taxon-name-part> <tp:taxon-name-part taxon-name-part-type="species">insularia</tp:taxon-name-part></tp:taxon-name></italic> syntype ♂, Bahamas, Nassau.</p></caption><graphic xmlns:xlink="http://www.w3.org/1999/xlink" xlink:href="zookeys-527-003-g004.jpg" position="float" orientation="portrait" xlink:type="simple" id="oo_60254.jpg"/></fig><fig id="F7" position="float" orientation="portrait"><label>Figures 39–42.</label><caption><p><italic><tp:taxon-name><tp:taxon-name-part taxon-name-part-type="genus">Doryodes</tp:taxon-name-part></tp:taxon-name></italic> male genitalia (vesica from left lateral view). <bold>39</bold> <italic><tp:taxon-name><tp:taxon-name-part taxon-name-part-type="genus">Doryodes</tp:taxon-name-part> <tp:taxon-name-part taxon-name-part-type="species">latistriga</tp:taxon-name-part></tp:taxon-name></italic> paratype, <named-content xmlns:xlink="http://www.w3.org/1999/xlink" content-type="dwc:institutional_code" xlink:type="simple">CNC</named-content> slide 16049 <bold>40</bold> <italic><tp:taxon-name><tp:taxon-name-part taxon-name-part-type="genus">Doryodes</tp:taxon-name-part> <tp:taxon-name-part taxon-name-part-type="species">broui</tp:taxon-name-part></tp:taxon-name></italic> holotype, <named-content xmlns:xlink="http://www.w3.org/1999/xlink" content-type="dwc:institutional_code" xlink:type="simple">CNC</named-content> slide 16053 <bold>41</bold> <italic><tp:taxon-name><tp:taxon-name-part taxon-name-part-type="genus">Doryodes</tp:taxon-name-part> <tp:taxon-name-part taxon-name-part-type="species">reineckei</tp:taxon-name-part></tp:taxon-name></italic> paratype, <named-content xmlns:xlink="http://www.w3.org/1999/xlink" content-type="dwc:institutional_code" xlink:type="simple">CNC</named-content> slide 16414 <bold>42</bold> <italic><tp:taxon-name><tp:taxon-name-part taxon-name-part-type="genus">Doryodes</tp:taxon-name-part> <tp:taxon-name-part taxon-name-part-type="species">tenuistriga</tp:taxon-name-part></tp:taxon-name></italic>, <named-content xmlns:xlink="http://www.w3.org/1999/xlink" content-type="dwc:institutional_code" xlink:type="simple">CNC</named-content> slide 16055.</p></caption><graphic xmlns:xlink="http://www.w3.org/1999/xlink" xlink:href="zookeys-527-003-g007.jpg" position="float" orientation="portrait" xlink:type="simple" id="oo_60257.jpg"/></fig><fig id="F8" position="float" orientation="portrait"><label>Figures 43–49.</label><caption><p><italic><tp:taxon-name><tp:taxon-name-part taxon-name-part-type="genus">Doryodes</tp:taxon-name-part></tp:taxon-name></italic> female genitalia <bold>43</bold> <italic><tp:taxon-name><tp:taxon-name-part taxon-name-part-type="genus">Doryodes</tp:taxon-name-part> <tp:taxon-name-part taxon-name-part-type="species">bistrialis</tp:taxon-name-part></tp:taxon-name></italic>, <named-content xmlns:xlink="http://www.w3.org/1999/xlink" content-type="dwc:institutional_code" xlink:type="simple">CNC</named-content> slide 16046 <bold>44</bold> <italic><tp:taxon-name><tp:taxon-name-part taxon-name-part-type="genus">Doryodes</tp:taxon-name-part> <tp:taxon-name-part taxon-name-part-type="species">spadaria</tp:taxon-name-part></tp:taxon-name></italic>, <named-content xmlns:xlink="http://www.w3.org/1999/xlink" content-type="dwc:institutional_code" xlink:type="simple">CNC</named-content> slide 16047 <bold>45</bold> <italic><tp:taxon-name><tp:taxon-name-part taxon-name-part-type="genus">Doryodes</tp:taxon-name-part> <tp:taxon-name-part taxon-name-part-type="species">fusselli</tp:taxon-name-part></tp:taxon-name></italic>, JBS-6645 <bold>46</bold> <italic><tp:taxon-name><tp:taxon-name-part taxon-name-part-type="genus">Doryodes</tp:taxon-name-part> <tp:taxon-name-part taxon-name-part-type="species">latistriga</tp:taxon-name-part></tp:taxon-name></italic> paratype, <named-content xmlns:xlink="http://www.w3.org/1999/xlink" content-type="dwc:institutional_code" xlink:type="simple">CNC</named-content> slide 16439 <bold>47</bold> <italic><tp:taxon-name><tp:taxon-name-part taxon-name-part-type="genus">Doryodes</tp:taxon-name-part> <tp:taxon-name-part taxon-name-part-type="species">broui</tp:taxon-name-part></tp:taxon-name></italic> paratype, <named-content xmlns:xlink="http://www.w3.org/1999/xlink" content-type="dwc:institutional_code" xlink:type="simple">CNC</named-content> slide 16057 <bold>48</bold> <italic><tp:taxon-name><tp:taxon-name-part taxon-name-part-type="genus">Doryodes</tp:taxon-name-part> <tp:taxon-name-part taxon-name-part-type="species">reineckei</tp:taxon-name-part></tp:taxon-name></italic> paratype, <named-content xmlns:xlink="http://www.w3.org/1999/xlink" content-type="dwc:institutional_code" xlink:type="simple">CNC</named-content> slide 16056 <bold>49</bold> <italic><tp:taxon-name><tp:taxon-name-part taxon-name-part-type="genus">Doryodes</tp:taxon-name-part> <tp:taxon-name-part taxon-name-part-type="species">tenuistriga</tp:taxon-name-part></tp:taxon-name></italic>, <named-content xmlns:xlink="http://www.w3.org/1999/xlink" content-type="dwc:institutional_code" xlink:type="simple">CNC</named-content> slide 16798.</p></caption><graphic xmlns:xlink="http://www.w3.org/1999/xlink" xlink:href="zookeys-527-003-g008.jpg" position="float" orientation="portrait" xlink:type="simple" id="oo_60258.jpg"/></fig></tp:treatment-sec></tp:taxon-treatment>
