# Supplementary material for: A revision of the genus Doryodes Guenée, 1857, with descriptions of six new species (Lepidoptera, Erebidae, Catocalinae, Euclidiini)
Source: Zookeys. 2015 Oct 15;(527):3–30. doi: 10.3897/zookeys.527.6087 (PMC4668885; doi:10.3897/zookeys.527.6087)
Supplement: XML Treatment for Doryodes insularia [file zookeys.527.6087-treatment13.xml]

<!DOCTYPE tp:taxon-treatment
  PUBLIC "-//TaxonX//DTD Taxonomic Treatment Publishing DTD v0 20100105//EN" "tax-treatment-NSO.dtd">
<tp:taxon-treatment xmlns:tp="http://www.plazi.org/taxpub"><tp:treatment-meta><kwd-group><label>Taxon classification</label><kwd><named-content content-type="kingdom">Animalia</named-content></kwd><kwd><named-content content-type="order">Lepidoptera</named-content></kwd><kwd><named-content content-type="family">Erebidae</named-content></kwd></kwd-group><mixed-citation publication-type="journal"><person-group><name><surname>Lafontaine</surname><given-names>J. Donald</given-names></name><name><surname>Sullivan</surname><given-names>J. Bolling</given-names></name></person-group><article-title>A revision of the genus <italic><tp:taxon-name><tp:taxon-name-part taxon-name-part-type="genus">Doryodes</tp:taxon-name-part></tp:taxon-name></italic> Guenée, 1857, with descriptions of six new species (<tp:taxon-name><tp:taxon-name-part taxon-name-part-type="order">Lepidoptera</tp:taxon-name-part></tp:taxon-name>, <tp:taxon-name><tp:taxon-name-part taxon-name-part-type="family">Erebidae</tp:taxon-name-part></tp:taxon-name>, <tp:taxon-name><tp:taxon-name-part taxon-name-part-type="subfamily">Catocalinae</tp:taxon-name-part></tp:taxon-name>, <tp:taxon-name><tp:taxon-name-part taxon-name-part-type="tribe">Euclidiini</tp:taxon-name-part></tp:taxon-name>)</article-title><source>Zookeys</source><day>15</day><month>10</month><year>2015</year><volume>2015</volume><issue>527</issue><fpage>3</fpage><lpage>30</lpage><pub-id pub-id-type="doi">10.3897/zookeys.527.6087</pub-id></mixed-citation></tp:treatment-meta><tp:nomenclature><tp:taxon-name>
                            <tp:taxon-name-part taxon-name-part-type="genus">Doryodes</tp:taxon-name-part>
                            <tp:taxon-name-part taxon-name-part-type="species">insularia</tp:taxon-name-part>
                        </tp:taxon-name><tp:taxon-authority>Hampson, 1904</tp:taxon-authority><xref ref-type="fig" rid="F4">Fig. 32</xref><tp:nomenclature-citation-list><tp:nomenclature-citation><tp:taxon-name><tp:taxon-name-part taxon-name-part-type="genus">Doryodes</tp:taxon-name-part> <tp:taxon-name-part taxon-name-part-type="species">insularia</tp:taxon-name-part></tp:taxon-name><comment> Hampson, 1904: 174.</comment></tp:nomenclature-citation></tp:nomenclature-citation-list></tp:nomenclature><tp:treatment-sec sec-type="type material"><title>Type material.</title><p><bold>Syntype</bold> ♂, Nassau, Bahamas, <abbrev xmlns:xlink="http://www.w3.org/1999/xlink" content-type="institution" xlink:title="The Natural History Museum (statutorily, British Museum (Natural History), London, UK" xlink:type="simple">BMNH</abbrev>, examined.</p><p><bold>Diagnosis.</bold> <italic><tp:taxon-name><tp:taxon-name-part taxon-name-part-type="genus">Doryodes</tp:taxon-name-part> <tp:taxon-name-part taxon-name-part-type="species">insularia</tp:taxon-name-part></tp:taxon-name></italic> is unique in the genus because of small size (forewing length: 12.5 mm), the white lines bordering the longitudinal dark stripe on the forewing are thicker than those of any other species, there is a contrasting orange-brown band below the forewing costa and another one below the white line bordering <!--PageBreak-->the lower margin of the black stripe, and occurrence in the Bahamas. The species is known only from the type series. The type material in the Natural History Museum, London, has not been dissected.</p></tp:treatment-sec><tp:treatment-sec sec-type="Distribution and biology"><title>Distribution and biology.</title><p>Bahamas. Nothing is known of the biology of <italic><tp:taxon-name><tp:taxon-name-part taxon-name-part-type="genus">Doryodes</tp:taxon-name-part> <tp:taxon-name-part taxon-name-part-type="species">insularia</tp:taxon-name-part></tp:taxon-name></italic>.</p></tp:treatment-sec><tp:treatment-sec><!--Section generated to contain objects referenced in tp:taxon-treatment.--><fig id="F4" position="float" orientation="portrait"><label>Figures 25–32.</label><caption><p><italic><tp:taxon-name><tp:taxon-name-part taxon-name-part-type="genus">Doryodes</tp:taxon-name-part></tp:taxon-name></italic> adults. <bold>25</bold> <italic><tp:taxon-name><tp:taxon-name-part taxon-name-part-type="genus">Doryodes</tp:taxon-name-part> <tp:taxon-name-part taxon-name-part-type="species">reineckei</tp:taxon-name-part></tp:taxon-name></italic> paratype ♂, USA, Alabama, Baldwin Co., Camp Beckwith <bold>26</bold> <italic><tp:taxon-name><tp:taxon-name-part taxon-name-part-type="genus">Doryodes</tp:taxon-name-part> <tp:taxon-name-part taxon-name-part-type="species">reineckei</tp:taxon-name-part></tp:taxon-name></italic> paratype ♂, USA, Alabama, Baldwin Co., Camp Beckwith <bold>27</bold> <italic><tp:taxon-name><tp:taxon-name-part taxon-name-part-type="genus">Doryodes</tp:taxon-name-part> <tp:taxon-name-part taxon-name-part-type="species">reineckei</tp:taxon-name-part></tp:taxon-name></italic> paratype ♀, USA, Louisiana, St Tammany Parish, 4.2 mi N Abita Springs <bold>28</bold> <italic><tp:taxon-name><tp:taxon-name-part taxon-name-part-type="genus">Doryodes</tp:taxon-name-part> <tp:taxon-name-part taxon-name-part-type="species">reineckei</tp:taxon-name-part></tp:taxon-name></italic> paratype ♀, USA, Louisiana, St Tammany Parish, 4.2 mi N Abita Springs <bold>29</bold> <italic><tp:taxon-name><tp:taxon-name-part taxon-name-part-type="genus">Doryodes</tp:taxon-name-part> <tp:taxon-name-part taxon-name-part-type="species">tenuistriga</tp:taxon-name-part></tp:taxon-name></italic> ♂, USA, Texas, Cameron Co., Laguna Atascosa <bold>30</bold> <italic><tp:taxon-name><tp:taxon-name-part taxon-name-part-type="genus">Doryodes</tp:taxon-name-part> <tp:taxon-name-part taxon-name-part-type="species">tenuistriga</tp:taxon-name-part></tp:taxon-name></italic> ♀, USA, Texas, Cameron Co., Brownsville. <bold>31</bold> <italic><tp:taxon-name><tp:taxon-name-part taxon-name-part-type="genus">Doryodes</tp:taxon-name-part> <tp:taxon-name-part taxon-name-part-type="species">tenuistriga</tp:taxon-name-part></tp:taxon-name></italic> ♂, USA, Louisiana, Cameron Parish, Johnson Bayou. <bold>32</bold> <italic><tp:taxon-name><tp:taxon-name-part taxon-name-part-type="genus">Doryodes</tp:taxon-name-part> <tp:taxon-name-part taxon-name-part-type="species">insularia</tp:taxon-name-part></tp:taxon-name></italic> syntype ♂, Bahamas, Nassau.</p></caption><graphic xmlns:xlink="http://www.w3.org/1999/xlink" xlink:href="zookeys-527-003-g004.jpg" position="float" orientation="portrait" xlink:type="simple" id="oo_60254.jpg"/></fig></tp:treatment-sec></tp:taxon-treatment>
